# Supplementary material for: A positive statistical benchmark to assess network agreement
Source: Nat Commun. 2023 May 24;14:2988. doi: 10.1038/s41467-023-38625-z (PMC10209207; doi:10.1038/s41467-023-38625-z)
Supplement: Supplementary file 4 — Source Data [file 41467_2023_38625_MOESM4_ESM.xlsx]

## Sheet: Fig1_Tarassov
	ORF1	ORF2
0	YLR100W	YLR144C
1	YDL222C	YKL094W
2	YLR332W	YMR212C
3	YKL051W	YLR332W
4	YFR051C	YLR083C
5	YBR106W	YMR149W
6	YLR079W	YLR345W
7	YDL125C	YDL125C
8	YDR293C	YPL119C
9	YDR011W	YDR011W
10	YNL078W	YOR393W
11	YOR341W	YPR110C
12	YGR055W	YGR055W
13	YBR106W	YIL027C
14	YBR267W	YGL099W
15	YGL006W	YKR007W
16	YDR264C	YIL048W
17	YAR002C-A	YHR123W
18	YBR264C	YER136W
19	YKL013C	YLR370C
20	YKR089C	YLR144C
21	YGR054W	YGR054W
22	YHR108W	YOR109W
23	YLR110C	YLR350W
24	YMR070W	YMR070W
25	YFL048C	YML067C
26	YDR398W	YGR128C
27	YAR002C-A	YBR106W
28	YLL028W	YOR153W
29	YHR094C	YJL151C
30	YJL153C	YMR120C
31	YER068W	YJR091C
32	YML072C	YPL221W
33	YNL130C	YPL246C
34	YDR190C	YHR034C
35	YDL168W	YLR077W
36	YGL002W	YML012W
37	YNL031C	YPL127C
38	YER090W	YGL137W
39	YNL265C	YNL265C
40	YDR324C	YJL069C
41	YEL051W	YJL153C
42	YGR284C	YML016C
43	YKL002W	YKL002W
44	YLR450W	YPL139C
45	YGL137W	YOR327C
46	YBL039C	YLR027C
47	YDR541C	YGL133W
48	YGL056C	YIL121W
49	YBR296C-A	YJL030W
50	YGL137W	YGR037C
51	YIL121W	YML072C
52	YBR002C	YPR113W
53	YIL027C	YOL005C
54	YDL192W	YOL137W
55	YDR105C	YJL178C
56	YGL207W	YNR065C
57	YGL001C	YML012W
58	YER118C	YGL203C
59	YCL037C	YGL014W
60	YML072C	YML072C
61	YML086C	YMR120C
62	YDR100W	YGL137W
63	YGL055W	YGL055W
64	YBL071W-A	YGR200C
65	YER020W	YPR138C
66	YDL204W	YHR007C
67	YEL051W	YJL151C
68	YBR234C	YLR370C
69	YCR021C	YGR130C
70	YCR028C-A	YDL222C
71	YGL137W	YNL138W
72	YER020W	YOR273C
73	YAR002C-A	YOL005C
74	YGR159C	YNL112W
75	YKL051W	YOR153W
76	YJR108W	YOR393W
77	YDL165W	YIL038C
78	YGL077C	YPR156C
79	YBR207W	YNL238W
80	YLR033W	YPL227C
81	YER002W	YOL077C
82	YJL151C	YPL058C
83	YFR001W	YNL186W
84	YBR207W	YOR316C
85	YLR258W	YLR258W
86	YDR293C	YPL004C
87	YJL151C	YML013W
88	YDL085W	YDL198C
89	YIL027C	YJL192C
90	YNL288W	YPR042C
91	YGR284C	YML012W
92	YBR006W	YBR006W
93	YFR004W	YOR261C
94	YGR065C	YPL058C
95	YDR238C	YJL151C
96	YGL203C	YJL053W
97	YLR033W	YPL117C
98	YLR350W	YMR149W
99	YGL137W	YOR323C
100	YHR072W	YKL140W
101	YHR039C	YML012W
102	YDR380W	YIL034C
103	YDR141C	YGL203C
104	YGR281W	YPL058C
105	YGR113W	YGR161C
106	YGR020C	YGR037C
107	YCR094W	YFL047W
108	YGL006W	YGR163W
109	YIR026C	YKL051W
110	YIL027C	YLR350W
111	YIL038C	YNL197C
112	YGR169C-A	YPL004C
113	YCL021W-A	YFR025C
114	YHR175W	YPL246C
115	YDL123W	YGL006W
116	YNL307C	YOL147C
117	YDR100W	YJL178C
118	YMR120C	YOR133W
119	YBR244W	YPR156C
120	YDR293C	YDR293C
121	YBL028C	YKL172W
122	YKL096W-A	YML086C
123	YBR106W	YNL336W
124	YER157W	YER157W
125	YDL222C	YGR121C
126	YFL038C	YOL125W
127	YBR222C	YBR222C
128	YGR060W	YML016C
129	YIL021W	YOL005C
130	YJL151C	YMR296C
131	YGL077C	YPL265W
132	YJR118C	YOR054C
133	YAR002C-A	YLR350W
134	YHR194W	YPL117C
135	YJL151C	YKR007W
136	YDR150W	YLR084C
137	YDR394W	YGR232W
138	YCR028C-A	YCR093W
139	YGL006W	YOL129W
140	YLR345W	YMR261C
141	YDR497C	YGR130C
142	YFL005W	YOR370C
143	YDL222C	YLR219W
144	YKL067W	YKL067W
145	YDR100W	YDR264C
146	YIR038C	YPL246C
147	YCR043C	YJL151C
148	YBL007C	YBL007C
149	YGL210W	YML086C
150	YBR214W	YFR040W
151	YNL313C	YOR133W
152	YCR021C	YLR332W
153	YIL105C	YIL105C
154	YDR388W	YLR337C
155	YJR122W	YNL295W
156	YGL077C	YGL203C
157	YOR145C	YPL263C
158	YGR284C	YMR292W
159	YBR207W	YJL178C
160	YDL222C	YLR326W
161	YDL236W	YLR420W
162	YNL112W	YNL255C
163	YGR060W	YML012W
164	YBR207W	YGR020C
165	YBR041W	YDL052C
166	YCL037C	YER112W
167	YBR283C	YPR113W
168	YHR089C	YHR089C
169	YHR052W	YLR196W
170	YLR378C	YML012W
171	YHR039C	YMR292W
172	YGR065C	YLR413W
173	YCR030C	YDR032C
174	YBR154C	YPR133C
175	YCR093W	YPR072W
176	YBR177C	YIL124W
177	YDR507C	YPL058C
178	YHR114W	YLR337C
179	YOR117W	YOR259C
180	YBR296C-A	YJL092W
181	YBR234C	YDR129C
182	YGL203C	YKR088C
183	YIL009W	YPL058C
184	YDL123W	YJL154C
185	YLR337C	YNL243W
186	YDR264C	YOR104W
187	YGL002W	YOR016C
188	YDL224C	YNL288W
189	YBL034C	YOL069W
190	YDL182W	YDL182W
191	YDR501W	YHR094C
192	YEL039C	YNL229C
193	YER090W	YJL060W
194	YBR288C	YBR288C
195	YBR041W	YLL012W
196	YDR398W	YMR093W
197	YKR035W-A	YLR025W
198	YKR072C	YML016C
199	YBL017C	YMR010W
200	YCR093W	YGL014W
201	YGL048C	YOR259C
202	YGR055W	YJL151C
203	YJL060W	YOR327C
204	YER166W	YIL068C
205	YHL009C	YLR336C
206	YBL102W	YFL048C
207	YER035W	YNL118C
208	YDR497C	YLR332W
209	YDL111C	YGL120C
210	YGR055W	YGR065C
211	YDL192W	YHR094C
212	YDR501W	YML016C
213	YHR007C	YLR332W
214	YER020W	YGR138C
215	YCR030C	YGL077C
216	YHR072W	YKL094W
217	YDL222C	YDR032C
218	YAR002W	YLR347C
219	YCR028C-A	YKL054C
220	YGR055W	YGR281W
221	YLR332W	YOR104W
222	YLL034C	YLL034C
223	YFR010W	YMR136W
224	YDR478W	YOR393W
225	YCR077C	YDL165W
226	YGR284C	YOR016C
227	YCR030C	YNL283C
228	YGR105W	YMR123W
229	YKL054C	YNL118C
230	YER057C	YJL148W
231	YBR023C	YGL203C
232	YDL213C	YNL186W
233	YER023W	YGL137W
234	YDR189W	YJL151C
235	YOR181W	YOR181W
236	YDL100C	YGL020C
237	YMR058W	YMR149W
238	YAL053W	YGL203C
239	YDR501W	YPL058C
240	YBL029C-A	YDL222C
241	YHR108W	YPR029C
242	YHR008C	YNL295W
243	YDL192W	YMR010W
244	YCR021C	YPR124W
245	YNL197C	YOR204W
246	YDL212W	YGR191W
247	YER112W	YNL255C
248	YCR028C-A	YKL051W
249	YNL116W	YOR393W
250	YGR105W	YGR106C
251	YER082C	YLL011W
252	YAL021C	YPR072W
253	YBR283C	YDL092W
254	YEL061C	YER042W
255	YDR324C	YJL109C
256	YDL222C	YGL077C
257	YDR419W	YMR161W
258	YBR296C-A	YOL077C
259	YGR065C	YML072C
260	YNL016W	YNL197C
261	YGR080W	YNL138W
262	YJL153C	YOR120W
263	YCR093W	YNL288W
264	YLR350W	YML031W
265	YBL039W-A	YPL186C
266	YGR054W	YNR051C
267	YHR094C	YMR011W
268	YDL055C	YGR130C
269	YPL265W	YPL265W
270	YER145C	YLR326W
271	YGL203C	YGR229C
272	YHR096C	YPL058C
273	YLL028W	YLR219W
274	YGL203C	YPL221W
275	YDL192W	YML012W
276	YGR281W	YML072C
277	YLR332W	YOL105C
278	YLL043W	YML016C
279	YDL222C	YNL283C
280	YCR043C	YDR503C
281	YDR293C	YJL153C
282	YHR001W	YLR332W
283	YDL215C	YLL001W
284	YHR136C	YOL138C
285	YBL102W	YFL041W
286	YEL051W	YGR105W
287	YDL160C	YOR204W
288	YDL160C	YDR378C
289	YML058W-A	YMR105C
290	YML012W	YMR015C
291	YBR215W	YGL078C
292	YBR154C	YPR086W
293	YAR002C-A	YIL043C
294	YGL014W	YKL054C
295	YML012W	YMR123W
296	YDL222C	YNL173C
297	YJR034W	YOR195W
298	YBR053C	YNL339C
299	YHR175W	YJL178C
300	YLL028W	YLR326W
301	YGR121C	YKL051W
302	YLR200W	YNL153C
303	YCR093W	YER112W
304	YBR244W	YDL222C
305	YHR094C	YPL058C
306	YIL027C	YMR272C
307	YCR077C	YDL160C
308	YGL019W	YOR061W
309	YDR479C	YLR089C
310	YGL203C	YGL203C
311	YBR036C	YDL212W
312	YGR130C	YOR273C
313	YDL160C	YNL016W
314	YCL039W	YCL039W
315	YER105C	YKL068W
316	YJR133W	YJR133W
317	YAL053W	YCR030C
318	YLR129W	YNL186W
319	YER157W	YJL151C
320	YDR293C	YGL178W
321	YEL051W	YMR120C
322	YGL006W	YMR221C
323	YER020W	YGR130C
324	YBR207W	YEL013W
325	YKL051W	YLR219W
326	YCR009C	YDR388W
327	YAR002C-A	YMR272C
328	YGR105W	YML012W
329	YDR501W	YLR413W
330	YDR324C	YGR128C
331	YDR189W	YPR105C
332	YFL026W	YIL068C
333	YML016C	YPL058C
334	YNL255C	YPL119C
335	YBR077C	YML121W
336	YAL029C	YKL130C
337	YGL212W	YMR231W
338	YDR499W	YIL027C
339	YDL074C	YLR424W
340	YLL013C	YNL016W
341	YDR264C	YHR175W
342	YIL070C	YIL105C
343	YFR051C	YPL246C
344	YDR100W	YIL027C
345	YJL053W	YOR069W
346	YGL137W	YPL246C
347	YKL054C	YLR216C
348	YML055W	YMR149W
349	YDR032C	YER145C
350	YDR398W	YIL127C
351	YGL153W	YOL147C
352	YML012W	YML016C
353	YFR002W	YML031W
354	YDL212W	YMR149W
355	YKL051W	YLR326W
356	YGL077C	YHL016C
357	YCR030C	YPL221W
358	YBR002C	YJL151C
359	YDL192W	YMR292W
360	YLR336C	YPR137W
361	YDL212W	YIL027C
362	YDR289C	YIL127C
363	YEL051W	YML121W
364	YDL189W	YOL138C
365	YMR299C	YPL058C
366	YJL151C	YLR144C
367	YBR077C	YKR007W
368	YLR447C	YOR270C
369	YAL021C	YNL288W
370	YAL053W	YDL222C
371	YBR296C-A	YJR131W
372	YHR007C	YMR149W
373	YGL213C	YMR120C
374	YDR142C	YKL054C
375	YGR020C	YOR270C
376	YLR337C	YNL084C
377	YOR229W	YOR229W
378	YBL029C-A	YER145C
379	YBR111W-A	YOL138C
380	YDR011W	YDR501W
381	YHR007C	YIL027C
382	YDR501W	YGR055W
383	YKL054C	YNL288W
384	YHR122W	YIL128W
385	YJL154C	YMR004W
386	YCR057C	YLR409C
387	YCR028C-A	YMR275C
388	YDR119W	YGL006W
389	YBR106W	YPR113W
390	YCR030C	YCR030C
391	YBL017C	YOL129W
392	YDL147W	YFR004W
393	YDL225W	YDL225W
394	YDR238C	YPL057C
395	YNR035C	YPL004C
396	YEL051W	YKR007W
397	YBR214W	YBR243C
398	YCR075C	YPL246C
399	YJL178C	YPL246C
400	YAR002C-A	YHR007C
401	YER145C	YGL077C
402	YLR332W	YPR138C
403	YER035W	YOL149W
404	YBL029C-A	YLL028W
405	YDR200C	YPL130W
406	YLR332W	YOR273C
407	YGL137W	YIL143C
408	YBR106W	YKL088W
409	YJR072C	YOR151C
410	YDL029W	YOR181W
411	YDL123W	YLL048C
412	YDL222C	YPL221W
413	YML067C	YML067C
414	YEL051W	YJR033C
415	YDR100W	YPR079W
416	YCR043C	YMR010W
417	YDR479C	YLR082C
418	YEL039C	YGL078C
419	YCR093W	YER068W
420	YBR177C	YJL153C
421	YER112W	YKL054C
422	YER020W	YLR332W
423	YDR011W	YHR096C
424	YLR196W	YNL112W
425	YLR027C	YOL147C
426	YGR055W	YHR096C
427	YGR280C	YHR089C
428	YNL197C	YPR129W
429	YBR052C	YDR039C
430	YDR032C	YKL051W
431	YDR188W	YLR045C
432	YKR007W	YML121W
433	YDR264C	YPL246C
434	YGL077C	YLL028W
435	YDR171W	YOL147C
436	YOR110W	YPL117C
437	YKL139W	YLR196W
438	YDL197C	YGL162W
439	YDL236W	YMR120C
440	YHR072W-A	YNL112W
441	YGL043W	YGL070C
442	YGL263W	YLR272C
443	YGR129W	YOR104W
444	YAL029C	YBR130C
445	YDR501W	YML072C
446	YBR177C	YJL151C
447	YDL192W	YOL129W
448	YDL222C	YDL222C
449	YLR196W	YNL002C
450	YDR011W	YHR094C
451	YBL007C	YBR234C
452	YBL026W	YCR093W
453	YBR177C	YML086C
454	YGR055W	YHR094C
455	YDL135C	YPR156C
456	YDL131W	YDL182W
457	YKL135C	YPL259C
458	YJL020C	YJL020C
459	YGR261C	YGR261C
460	YBL029C-A	YKL051W
461	YDR486C	YLR181C
462	YDR324C	YDR365C
463	YIL068C	YNR049C
464	YNL255C	YNL255C
465	YNL186W	YPR137W
466	YHR083W	YML086C
467	YAL026C	YBR023C
468	YDL212W	YML038C
469	YDL222C	YOR094W
470	YBR207W	YPR079W
471	YDR385W	YLR172C
472	YDR334W	YOL090W
473	YKL101W	YKL101W
474	YDR152W	YHR060W
475	YDL065C	YOL147C
476	YMR149W	YNL130C
477	YDL123W	YHR094C
478	YGL206C	YJL153C
479	YBR006W	YOR089C
480	YHR016C	YHR016C
481	YDL160C	YPR129W
482	YDR129C	YIL062C
483	YOR039W	YOR061W
484	YGR055W	YMR011W
485	YJR049C	YOR009W
486	YGL070C	YNL031C
487	YBR283C	YGR284C
488	YGR055W	YML016C
489	YML012W	YMR292W
490	YGL099W	YPR016C
491	YNL091W	YNL288W
492	YBR164C	YDR141C
493	YDL002C	YDL002C
494	YGL077C	YKL051W
495	YGL120C	YHR072W-A
496	YML072C	YOR086C
497	YGL099W	YIR026C
498	YBR154C	YLR223C
499	YHR096C	YML072C
500	YBR102C	YLR166C
501	YGL108C	YGR055W
502	YDR380W	YIL027C
503	YKL054C	YNL281W
504	YHR158C	YLL021W
505	YDR479C	YHR008C
506	YGR055W	YMR010W
507	YBL042C	YGR130C
508	YGL055W	YMR015C
509	YDR189W	YHR094C
510	YEL002C	YLR350W
511	YDR068W	YDR068W
512	YAL029C	YAL029C
513	YBR207W	YFL048C
514	YAR002C-A	YNL130C
515	YHR098C	YIL109C
516	YGL203C	YJR040W
517	YBR106W	YBR106W
518	YGL153W	YGL153W
519	YKL051W	YNL283C
520	YFL047W	YOR104W
521	YDL160C	YEL015W
522	YDR293C	YDR501W
523	YFR041C	YGL256W
524	YAL026C	YGR229C
525	YKL004W	YMR010W
526	YKL013C	YOR181W
527	YDR011W	YPL058C
528	YMR004W	YOR132W
529	YHR023W	YMR015C
530	YDL123W	YEL051W
531	YGR055W	YPL058C
532	YAL053W	YER145C
533	YDR226W	YJL153C
534	YGR055W	YMR299C
535	YLR449W	YOR206W
536	YGL153W	YNL329C
537	YGL056C	YHR094C
538	YAL021C	YER068W
539	YHR094C	YML072C
540	YKL046C	YMR149W
541	YCR093W	YCR093W
542	YHR072W	YLR100W
543	YLL011W	YNL186W
544	YGL206C	YOR027W
545	YHR012W	YHR012W
546	YHR187W	YLR384C
547	YGL203C	YOR357C
548	YBR267W	YIR026C
549	YGR037C	YML058W-A
550	YLR028C	YPL004C
551	YBR244W	YKL051W
552	YLR332W	YMR266W
553	YBL043W	YJL174W
554	YBR213W	YBR213W
555	YER068W	YKL054C
556	YCR043C	YMR292W
557	YDR515W	YKL054C
558	YDR284C	YDR284C
559	YBR052C	YDR032C
560	YDR297W	YML016C
561	YER122C	YPL246C
562	YJL030W	YPL058C
563	YER021W	YIR025W
564	YDR501W	YGR169C-A
565	YLR027C	YPL004C
566	YDR238C	YKL004W
567	YML072C	YMR011W
568	YJL178C	YOR316C
569	YBL102W	YBR241C
570	YDL123W	YML121W
571	YGL078C	YLR196W
572	YJL076W	YPR187W
573	YGL055W	YML016C
574	YGR082W	YHR060W
575	YIR026C	YIR038C
576	YBR200W	YGR238C
577	YGL251C	YNL229C
578	YER145C	YPL221W
579	YNL031C	YNL031C
580	YLR028C	YLR028C
581	YCR030C	YLR206W
582	YER035W	YPL004C
583	YBR283C	YGR060W
584	YGR161C	YMR299C
585	YLR245C	YLR245C
586	YBR234C	YOR181W
587	YFL005W	YOL147C
588	YMR109W	YMR109W
589	YDR329C	YOL147C
590	YBR102C	YBR102C
591	YIL009W	YPR156C
592	YGR163W	YKR007W
593	YLR258W	YMR120C
594	YGL056C	YPL058C
595	YDR170C	YGR229C
596	YDL213C	YNL112W
597	YML012W	YOR016C
598	YGL040C	YGL040C
599	YLR273C	YOR393W
600	YML072C	YPL058C
601	YDR427W	YOR261C
602	YDL123W	YKR007W
603	YDR032C	YJL016W
604	YAR002C-A	YOR165W
605	YGR138C	YLR332W
606	YDR297W	YML012W
607	YHR170W	YPR016C
608	YAL017W	YLL061W
609	YJL061W	YMR047C
610	YBR154C	YPL129W
611	YHR069C	YPR189W
612	YBR052C	YGL077C
613	YAL053W	YKL051W
614	YCL037C	YGL178W
615	YLR025W	YLR025W
616	YBR207W	YFL041W
617	YIR038C	YMR149W
618	YBR154C	YOR151C
619	YOR069W	YOR069W
620	YGL055W	YML012W
621	YBL011W	YBR002C
622	YGL153W	YNL214W
623	YDL065C	YPL112C
624	YDR264C	YFR051C
625	YML058W-A	YNL243W
626	YGR055W	YLR413W
627	YOR151C	YPR133C
628	YIL121W	YLL028W
629	YBR041W	YKL140W
630	YBL051C	YNL288W
631	YDL029W	YNR035C
632	YBR052C	YNL283C
633	YDR170C	YDR170C
634	YBR053C	YDR098C
635	YHR187W	YHR187W
636	YHL011C	YHL011C
637	YLR350W	YLR350W
638	YBR169C	YPL004C
639	YLR079W	YNL180C
640	YGL203C	YOL137W
641	YLL028W	YLL028W
642	YHR003C	YPL186C
643	YBR296C-A	YLR134W
644	YER157W	YMR010W
645	YGR083C	YLR291C
646	YKR071C	YPR048W
647	YAR002C-A	YIR038C
648	YHL002W	YNR006W
649	YLR432W	YML056C
650	YKL135C	YOR109W
651	YAR002C-A	YOR054C
652	YGL203C	YHR142W
653	YER068W	YNL091W
654	YBL102W	YBL102W
655	YJR118C	YMR149W
656	YBL029C-A	YCR021C
657	YBR052C	YBR244W
658	YKL054C	YKL054C
659	YER126C	YGL029W
660	YKL051W	YPL221W
661	YDL052C	YKL094W
662	YGR284C	YML067C
663	YDR284C	YGL006W
664	YIL002C	YOR316C-A
665	YGR020C	YLR447C
666	YMR105C	YMR105C
667	YGR055W	YNL268W
668	YDR100W	YDR141C
669	YBR106W	YJR152W
670	YIL027C	YJR117W
671	YDR436W	YKL088W
672	YLR022C	YLR022C
673	YGR250C	YLR216C
674	YCL037C	YNR051C
675	YDR011W	YGR055W
676	YIL121W	YKL051W
677	YCR021C	YGL077C
678	YDR264C	YJL178C
679	YBL017C	YGL206C
680	YBR068C	YDL192W
681	YFR003C	YKL193C
682	YGL056C	YLR413W
683	YGR138C	YOR153W
684	YLR170C	YPR029C
685	YLR191W	YOL147C
686	YKL051W	YKL051W
687	YLR413W	YML072C
688	YLR370C	YOR181W
689	YDL192W	YPR156C
690	YHR074W	YHR074W
691	YCR028C-A	YNL197C
692	YIL105C	YPL058C
693	YPL006W	YPR032W
694	YBR154C	YPR010C
695	YKL051W	YOR094W
696	YKL140W	YMR152W
697	YDL123W	YGR163W
698	YER166W	YGL203C
699	YHR096C	YPR156C
700	YNL186W	YOR206W
701	YBR052C	YBR132C
702	YDL222C	YGR065C
703	YLR144C	YML013W
704	YJL130C	YOR027W
705	YBR207W	YDR141C
706	YGL133W	YPL190C
707	YDR028C	YLR028C
708	YPR036W	YPR036W
709	YBR057C	YBR057C
710	YDR100W	YGL077C
711	YGR178C	YHR121W
712	YDR329C	YPL112C
713	YJR122W	YNR075C-A
714	YDR501W	YPL265W
715	YGL206C	YLR370C
716	YDR105C	YPR113W
717	YKL013C	YNR035C
718	YHR072W	YHR072W
719	YBL017C	YGL203C
720	YOL012C	YPR052C
721	YCR028C-A	YOR273C
722	YBL041W	YPL129W
723	YHR012W	YJL154C
724	YBR068C	YHR094C
725	YIL027C	YJL117W
726	YGR253C	YOR362C
727	YDL021W	YKL214C
728	YDL215C	YOL147C
729	YDR011W	YGL056C
730	YHR094C	YPR156C
731	YGL056C	YGR055W
732	YDR011W	YML072C
733	YCR028C-A	YER020W
734	YGR055W	YML072C
735	YLL021W	YLL021W
736	YCL056C	YCR092C
737	YER099C	YER099C
738	YDR416W	YDR420W
739	YDR497C	YGL077C
740	YDR100W	YKR088C
741	YDR350C	YOR110W
742	YBL102W	YGL006W
743	YMR272C	YPL227C
744	YBL068W	YKL181W
745	YBR177C	YML016C
746	YDR501W	YGL203C
747	YEL013W	YOR316C
748	YGL077C	YHR007C
749	YGR200C	YPL101W
750	YDL160C	YNL118C
751	YDL008W	YKL079W
752	YHR096C	YPL265W
753	YCL021W-A	YKR101W
754	YBR041W	YKL094W
755	YJR042W	YKL057C
756	YDL029W	YMR109W
757	YBR177C	YEL051W
758	YDL029W	YDR063W
759	YBL051C	YER068W
760	YPL010W	YPL246C
761	YDR032C	YLR237W
762	YCR093W	YGL178W
763	YKL088W	YMR272C
764	YBR052C	YIL121W
765	YGR121C	YPR138C
766	YDL192W	YGL203C
767	YIL047C	YIL047C
768	YNL255C	YNR051C
769	YDR032C	YHR001W
770	YBR234C	YNR035C
771	YFL003C	YLR160C
772	YCL037C	YIR001C
773	YGL014W	YNL197C
774	YAL020C	YDR354W
775	YCR030C	YER166W
776	YFL048C	YPL246C
777	YHL048W	YHR007C
778	YDL055C	YLR435W
779	YHR094C	YPL265W
780	YER020W	YGR121C
781	YJL153C	YLR027C
782	YJR068W	YNL290W
783	YER095W	YER095W
784	YGL056C	YML072C
785	YOL061W	YOL061W
786	YJL154C	YOR069W
787	YDL212W	YPR113W
788	YBR068C	YML012W
789	YBR234C	YJL020C
790	YHR007C	YHR042W
791	YOR206W	YPL127C
792	YGL137W	YLL001W
793	YCR028C-A	YIL038C
794	YDR293C	YGR054W
795	YGL006W	YPR036W
796	YDL213C	YPL117C
797	YCR093W	YNR052C
798	YGL001C	YLR350W
799	YEL002C	YHR007C
800	YBL039C	YGL137W
801	YCR021C	YPL221W
802	YGL203C	YHR094C
803	YHR007C	YPR113W
804	YDL165W	YNL288W
805	YBR106W	YGR060W
806	YDL160C	YGL014W
807	YGR178C	YKL054C
808	YGL077C	YOL105C
809	YAL042W	YML067C
810	YGL077C	YHR001W
811	YDL029W	YMR105C
812	YDR346C	YGL207W
813	YGR055W	YIL105C
814	YDR189W	YER157W
815	YER020W	YLR326W
816	YBR283C	YML012W
817	YIR003W	YJL020C
818	YHR007C	YKL088W
819	YEL013W	YGR020C
820	YPL058C	YPL265W
821	YGL203C	YMR011W
822	YDR321W	YDR321W
823	YBR049C	YER009W
824	YHR012W	YOR132W
825	YHR089C	YMR290C
826	YNL283C	YOL105C
827	YAL042W	YJR010C-A
828	YJL082W	YML086C
829	YGR256W	YGR256W
830	YHR001W	YNL283C
831	YAL053W	YDR497C
832	YCR021C	YCR021C
833	YBL017C	YDL113C
834	YJR010W	YJR010W
835	YER136W	YGL077C
836	YKL013C	YMR109W
837	YGL203C	YMR010W
838	YHR007C	YLR056W
839	YMR149W	YPL087W
840	YER145C	YGR281W
841	YIL038C	YPR072W
842	YAR002C-A	YFR051C
843	YNL197C	YNL288W
844	YDL222C	YER056C
845	YGL019W	YIL035C
846	YBR296C-A	YER016W
847	YHR039C	YLR350W
848	YDR152W	YGL195W
849	YEL013W	YGL023C
850	YFL010W-A	YML099C
851	YBR023C	YOR104W
852	YAL053W	YOR104W
853	YLR370C	YNR035C
854	YGL203C	YPL058C
855	YDL215C	YDL215C
856	YOR326W	YOR326W
857	YGL178W	YKL054C
858	YER111C	YHR178W
859	YBL039W-A	YML086C
860	YDR238C	YGL203C
861	YIL103W	YJR097W
862	YDR275W	YNR075C-A
863	YKL190W	YML057W
864	YML086C	YMR105C
865	YIL070C	YKL051W
866	YIL062C	YOR181W
867	YNL248C	YNL248C
868	YDR497C	YPL221W
869	YDR497C	YPL004C
870	YCR028C-A	YGR138C
871	YGR036C	YGR036C
872	YDR100W	YDR100W
873	YDR032C	YPR138C
874	YER112W	YNL197C
875	YDR240C	YOL069W
876	YKR048C	YMR139W
877	YDR032C	YOR273C
878	YDL030W	YKL048C
879	YNL247W	YNL247W
880	YHR007C	YPL221W
881	YKL135C	YPR029C
882	YNL138W	YNL138W
883	YML056C	YML056C
884	YCR033W	YIL068C
885	YBR155W	YGR187C
886	YDL160C	YNL288W
887	YNL182C	YPL190C
888	YDR032C	YER020W
889	YDL058W	YDR517W
890	YHR089C	YOR341W
891	YOR020C	YOR110W
892	YGR229C	YOR104W
893	YDL212W	YDL212W
894	YOR259C	YOR270C
895	YBR106W	YER056C
896	YBR234C	YMR109W
897	YER031C	YML086C
898	YBR283C	YMR292W
899	YOR069W	YOR132W
900	YDR388W	YDR388W
901	YFL048C	YOR316C
902	YBR002C	YKR067W
903	YGL012W	YLR077W
904	YGR065C	YKL051W
905	YDL222C	YHR096C
906	YDL147W	YDR427W
907	YDR497C	YDR497C
908	YER157W	YNL041C
909	YKL054C	YNR052C
910	YAL026C	YER166W
911	YDR011W	YPR156C
912	YBL071W-A	YLR079W
913	YFR051C	YPL010W
914	YGL120C	YMR269W
915	YDR385W	YPL004C
916	YGR055W	YPR156C
917	YDR105C	YGL006W
918	YGL256W	YOR094W
919	YHR007C	YHR007C
920	YFL005W	YMR192W
921	YAL053W	YOL105C
922	YDL092W	YHR007C
923	YGR060W	YLR350W
924	YGL137W	YPL010W
925	YHR089C	YOR340C
926	YOR323C	YOR323C
927	YGR281W	YKL051W
928	YBL029C-A	YER020W
929	YJL151C	YPR036W
930	YDL160C	YER112W
931	YGL162W	YLR035C
932	YFL048C	YFR051C
933	YBR207W	YBR207W
934	YDL058W	YPL117C
935	YGR048W	YML013W
936	YKL010C	YLL028W
937	YDR501W	YLR248W
938	YDL192W	YHR123W
939	YHR072W	YJL151C
940	YGL077C	YPR138C
941	YBL029C-A	YIR037W
942	YGL077C	YOR273C
943	YDL222C	YHR094C
944	YJL076W	YPR110C
945	YCR030C	YPL058C
946	YJR076C	YJR076C
947	YDR385W	YKL191W
948	YLR347C	YOR098C
949	YDL160C	YOL149W
950	YER020W	YGL077C
951	YDL208W	YNL112W
952	YDL165W	YER068W
953	YFL005W	YML086C
954	YGL203C	YLR413W
955	YML051W	YML051W
956	YNL268W	YPL265W
957	YMR120C	YNR034W
958	YBR255C-A	YJR131W
959	YBR111W-A	YOR296W
960	YIL038C	YNL288W
961	YBR097W	YFL053W
962	YDL222C	YMR011W
963	YHR001W	YPL221W
964	YNL287W	YPL246C
965	YKR048C	YKR048C
966	YHR052W	YNL186W
967	YKR026C	YLR291C
968	YDR011W	YPL265W
969	YER020W	YNL283C
970	YBR234C	YMR105C
971	YGR055W	YPL265W
972	YIL107C	YOR296W
973	YDL222C	YGL108C
974	YDR238C	YML067C
975	YMR256C	YPL190C
976	YGL056C	YPR156C
977	YBR052C	YIL070C
978	YER113C	YPL246C
979	YCR028C-A	YNL016W
980	YDR170C	YER166W
981	YLL012W	YLR100W
982	YML072C	YPR156C
983	YCR093W	YLR438C-A
984	YDR100W	YGL006W
985	YMR120C	YNL255C
986	YDL100C	YKL080W
987	YOR165W	YPR113W
988	YBL017C	YOR069W
989	YIR038C	YOL147C
990	YER056C	YJL192C
991	YLR350W	YMR238W
992	YER068W	YNL197C
993	YFL048C	YJL178C
994	YLL011W	YML093W
995	YCR077C	YNL118C
996	YBR106W	YHR094C
997	YIR037W	YOL147C
998	YDL208W	YGL120C
999	YBR283C	YOR016C
1000	YDL222C	YPL058C
1001	YCR028C-A	YGR130C
1002	YJL151C	YPL145C
1003	YGL137W	YNL007C
1004	YLR370C	YMR109W
1005	YGL120C	YIL033C
1006	YML086C	YPL145C
1007	YIL033C	YJL164C
1008	YGL203C	YGR055W
1009	YGL195W	YIL138C
1010	YHR058C	YIL027C
1011	YKL159C	YKL190W
1012	YNL091W	YNR052C
1013	YAL016W	YOR094W
1014	YBR052C	YGR065C
1015	YIL035C	YOR039W
1016	YDR501W	YER036C
1017	YGL077C	YPL246C
1018	YNL130C	YNL130C
1019	YCR028C-A	YDR265W
1020	YPL091W	YPL091W
1021	YFR002W	YGL172W
1022	YAL016W	YKL080W
1023	YGL203C	YKL004W
1024	YBR052C	YGR281W
1025	YDL058W	YDL058W
1026	YNL112W	YOR206W
1027	YDR068W	YMR010W
1028	YBR267W	YMR139W
1029	YBR207W	YGL006W
1030	YGL056C	YPL265W
1031	YBR200W	YBR200W
1032	YDL160C	YER068W
1033	YDR501W	YLL028W
1034	YML072C	YPL265W
1035	YLR110C	YMR149W
1036	YIR026C	YPR016C
1037	YGR280C	YHR072W-A
1038	YBL004W	YKL173W
1039	YKL080W	YPL091W
1040	YLR138W	YML016C
1041	YKR088C	YPL246C
1042	YHR042W	YJR117W
1043	YKL088W	YOR054C
1044	YER145C	YHR096C
1045	YHL002W	YHL002W
1046	YBR041W	YLR100W
1047	YGL027C	YML058W-A
1048	YDR141C	YGR138C
1049	YER136W	YFL038C
1050	YHR123W	YML012W
1051	YLR315W	YML056C
1052	YAL053W	YER020W
1053	YLR450W	YLR450W
1054	YHR007C	YJR152W
1055	YCL037C	YGR054W
1056	YJL207C	YPR029C
1057	YAL008W	YPL186C
1058	YDR517W	YPL246C
1059	YGL014W	YNL016W
1060	YGR284C	YMR272C
1061	YDL052C	YIL124W
1062	YDR272W	YGR223C
1063	YBR106W	YML012W
1064	YDL137W	YDR100W
1065	YCR021C	YJL151C
1066	YMR229C	YOL077C
1067	YCR057C	YLR129W
1068	YBL102W	YDL192W
1069	YBR002C	YBR177C
1070	YKL172W	YOR294W
1071	YFR024C-A	YOR042W
1072	YHR096C	YLL028W
1073	YDL113C	YJL036W
1074	YLR028C	YMR120C
1075	YER145C	YHR094C
1076	YAL021C	YLR438C-A
1077	YAL053W	YNL192W
1078	YHR039C	YMR272C
1079	YPL221W	YPR138C
1080	YBR177C	YLR144C
1081	YOR273C	YPL221W
1082	YOR273C	YPL004C
1083	YDR501W	YKL051W
1084	YER023W	YER023W
1085	YBR102C	YPR055W
1086	YJL153C	YNL138W
1087	YEL051W	YLR028C
1088	YBR207W	YDR352W
1089	YNL197C	YNL197C
1090	YIL027C	YOR151C
1091	YCR028C-A	YLR332W
1092	YDR453C	YJR085C
1093	YKL054C	YLR438C-A
1094	YIL062C	YJL020C
1095	YER020W	YPL221W
1096	YML086C	YOR327C
1097	YOR165W	YOR165W
1098	YER006W	YGL029W
1099	YGR037C	YML086C
1100	YHR175W	YHR175W
1101	YER068W	YIL038C
1102	YJR112W	YOR360C
1103	YCR043C	YHR123W
1104	YHR094C	YLL028W
1105	YGL077C	YGR138C
1106	YDL047W	YFR040W
1107	YLR083C	YOL137W
1108	YBL102W	YML018C
1109	YBR207W	YJL154C
1110	YPR138C	YPR138C
1111	YHR089C	YOL077C
1112	YBL007C	YGL206C
1113	YPR029C	YPR029C
1114	YDL097C	YDR427W
1115	YCR028C-A	YKL144C
1116	YMR010W	YOR069W
1117	YLR082C	YOL138C
1118	YDL007W	YHR027C
1119	YHR096C	YKL051W
1120	YKL041W	YKL041W
1121	YIL036W	YPL117C
1122	YHR081W	YHR089C
1123	YIL027C	YMR149W
1124	YDL160C	YDL160C
1125	YER145C	YPL058C
1126	YDL222C	YDR011W
1127	YJL192C	YPL058C
1128	YDR436W	YKR072C
1129	YBL026W	YIL038C
1130	YGR284C	YHR007C
1131	YGL203C	YNL041C
1132	YCR028C-A	YPR129W
1133	YDL222C	YGR055W
1134	YKL172W	YOL077C
1135	YBR106W	YMR292W
1136	YBL017C	YJR125C
1137	YGR135W	YOR362C
1138	YJL034W	YNR030W
1139	YKL193C	YLR079W
1140	YDR385W	YJL153C
1141	YKL054C	YMR120C
1142	YBL071W-A	YPL086C
1143	YHR027C	YOR117W
1144	YNL118C	YPR129W
1145	YFR010W	YLR033W
1146	YAR002C-A	YMR149W
1147	YHR094C	YKL051W
1148	YHR063C	YHR063C
1149	YKL013C	YNL138W
1150	YMR105C	YMR120C
1151	YBR106W	YKL008C
1152	YGR135W	YML092C
1153	YGL087C	YMR140W
1154	YBL085W	YBR200W
1155	YLL028W	YPL058C
1156	YNR065C	YPL087W
1157	YER112W	YOR204W
1158	YAR002C-A	YIL027C
1159	YKL165C	YML012W
1160	YDR039C	YLR332W
1161	YDR378C	YER112W
1162	YBR296C-A	YGR014W
1163	YGR054W	YNL255C
1164	YEL051W	YMR105C
1165	YCR084C	YDL246C
1166	YCL037C	YDR293C
1167	YIL021W	YOR151C
1168	YDL035C	YPL087W
1169	YJR118C	YJR118C
1170	YGR281W	YHR007C
1171	YDR032C	YGR130C
1172	YOR151C	YPR187W
1173	YBR041W	YIL124W
1174	YCR077C	YER112W
1175	YLR350W	YML012W
1176	YML016C	YMR212C
1177	YKL051W	YML016C
1178	YGR106C	YPR036W
1179	YBR234C	YER090W
1180	YER099C	YKL181W
1181	YER112W	YNL016W
1182	YEL015W	YNL118C
1183	YGR105W	YPR036W
1184	YDR501W	YPL145C
1185	YGL108C	YKL051W
1186	YBR234C	YOR327C
1187	YGR096W	YOL090W
1188	YPL246C	YPL246C
1189	YBR234C	YGR037C
1190	YML016C	YML106W
1191	YGR060W	YML055W
1192	YDL222C	YML072C
1193	YGL006W	YHR175W
1194	YDR068W	YKL004W
1195	YGR133W	YOL147C
1196	YFL005W	YHR094C
1197	YIL062C	YMR109W
1198	YAR042W	YDR100W
1199	YHR003C	YML086C
1200	YKL051W	YPL058C
1201	YKL013C	YNL243W
1202	YGR284C	YHR110W
1203	YBR234C	YNL138W
1204	YDL019C	YMR109W
1205	YGR060W	YHR007C
1206	YER145C	YLR413W
1207	YBR068C	YPL265W
1208	YDR011W	YHL016C
1209	YGL077C	YGR130C
1210	YDL055C	YGR288W
1211	YGR055W	YHL016C
1212	YDR421W	YKR080W
1213	YGR159C	YHR089C
1214	YBR105C	YGR054W
1215	YBR041W	YBR041W
1216	YBR234C	YDR388W
1217	YJL117W	YMR134W
1218	YKL181W	YOL061W
1219	YNL112W	YNL186W
1220	YBL102W	YCR043C
1221	YKL145W	YOR259C
1222	YKL172W	YPL043W
1223	YBR106W	YDR297W
1224	YLL016W	YOL090W
1225	YOR204W	YPL119C
1226	YBR023C	YNL238W
1227	YGR281W	YHR001W
1228	YLL028W	YLR413W
1229	YDL192W	YLR083C
1230	YBR052C	YHR094C
1231	YBR106W	YGL055W
1232	YCR095C	YHL029C
1233	YIL034C	YIL034C
1234	YGR103W	YLR196W
1235	YNL002C	YNL186W
1236	YGR083C	YKR026C
1237	YDR397C	YER159C
1238	YGL006W	YOR270C
1239	YCR069W	YMR149W
1240	YBL017C	YDR100W
1241	YNL016W	YPL119C
1242	YDR032C	YLR332W
1243	YBL102W	YMR292W
1244	YPL087W	YPL227C
1245	YBR234C	YNL243W
1246	YKR058W	YLR258W
1247	YGR008C	YIL143C
1248	YDR265W	YOL147C
1249	YIL033C	YIL033C
1250	YBR207W	YDL199C
1251	YER145C	YGR055W
1252	YGR120C	YJR108W
1253	YDL192W	YNR028W
1254	YBR023C	YFR051C
1255	YDL207W	YDL207W
1256	YDR412W	YNL229C
1257	YCR077C	YER068W
1258	YGL056C	YHL016C
1259	YLR378C	YPL094C
1260	YJL005W	YJL005W
1261	YGR229C	YNL238W
1262	YNL238W	YPL221W
1263	YHL016C	YML072C
1264	YCR021C	YHR096C
1265	YDR100W	YDR501W
1266	YGR028W	YGR028W
1267	YBR207W	YER166W
1268	YGR229C	YHR108W
1269	YBR241C	YPL087W
1270	YER166W	YOR104W
1271	YDR264C	YKR088C
1272	YHR052W	YNL112W
1273	YDL123W	YOR069W
1274	YKL051W	YLR413W
1275	YDR011W	YLL028W
1276	YGL172W	YLR347C
1277	YDR507C	YKR048C
1278	YDL222C	YIL105C
1279	YLR420W	YNL088W
1280	YGR055W	YLL028W
1281	YBR009C	YNL031C
1282	YMR149W	YPL186C
1283	YDR100W	YLL048C
1284	YBR009C	YNL030W
1285	YDL160C	YGR178C
1286	YLR370C	YNL138W
1287	YER021W	YKL126W
1288	YGR284C	YOR165W
1289	YNL138W	YOR087W
1290	YGR223C	YIL034C
1291	YBL017C	YBR207W
1292	YHR007C	YKR072C
1293	YMR261C	YMR261C
1294	YGL077C	YLR332W
1295	YDL192W	YDR100W
1296	YBL026W	YNL016W
1297	YCR021C	YHR094C
1298	YDL204W	YDL204W
1299	YDR202C	YKL080W
1300	YGL137W	YGR229C
1301	YGL137W	YPL004C
1302	YKL002W	YLR025W
1303	YDR497C	YDR501W
1304	YJL151C	YPR139C
1305	YGL092W	YJR042W
1306	YOR316C	YOR316C
1307	YOR027W	YOR057W
1308	YHR089C	YNL255C
1309	YDL147W	YOR261C
1310	YHR072W-A	YJL148W
1311	YDR398W	YHR196W
1312	YAR002C-A	YPL186C
1313	YGR250C	YIR001C
1314	YLR083C	YMR010W
1315	YER112W	YPR129W
1316	YHR052W	YNL110C
1317	YLR332W	YNL283C
1318	YER145C	YML072C
1319	YFL040W	YPR121W
1320	YGL087C	YNR065C
1321	YDR379W	YDR379W
1322	YLR350W	YOR016C
1323	YCR028C-A	YNL339C
1324	YER021W	YGL178W
1325	YCR021C	YML016C
1326	YDR011W	YKL051W
1327	YDL052C	YJL151C
1328	YML098W	YPL129W
1329	YCR030C	YOR181W
1330	YGR284C	YIR038C
1331	YGR055W	YKL051W
1332	YDR297W	YLR350W
1333	YKL150W	YML086C
1334	YLR181C	YPR173C
1335	YBR207W	YLL048C
1336	YKL172W	YNL255C
1337	YBR234C	YNL020C
1338	YMR010W	YNR028W
1339	YDR100W	YML018C
1340	YHR089C	YOR004W
1341	YBR241C	YDR264C
1342	YIR038C	YJL151C
1343	YDR100W	YHR094C
1344	YBR265W	YJL151C
1345	YLL028W	YML072C
1346	YGR281W	YPR138C
1347	YDL160C	YGL178W
1348	YNL197C	YNR052C
1349	YIR038C	YML086C
1350	YLR370C	YNL243W
1351	YEL015W	YER112W
1352	YGR281W	YOR273C
1353	YHR039C	YOR054C
1354	YKL173W	YOR004W
1355	YKR092C	YNL112W
1356	YMR272C	YOR081C
1357	YGR130C	YPL004C
1358	YIR037W	YML086C
1359	YMR120C	YOR327C
1360	YHR007C	YMR015C
1361	YIL043C	YML012W
1362	YHR007C	YMR123W
1363	YGR037C	YMR120C
1364	YCL026C-A	YNL016W
1365	YDR398W	YHR084W
1366	YCR021C	YPL058C
1367	YER020W	YGR281W
1368	YDR486C	YDR486C
1369	YEL051W	YOR327C
1370	YML058W-A	YPR189W
1371	YDL160C	YMR080C
1372	YEL051W	YGR037C
1373	YNR035C	YOR181W
1374	YHR104W	YHR104W
1375	YHL016C	YIL105C
1376	YDL222C	YPR156C
1377	YDL123W	YPR036W
1378	YMR120C	YNL247W
1379	YGR277C	YPL145C
1380	YGL077C	YOR153W
1381	YDR100W	YMR010W
1382	YHR007C	YHR094C
1383	YAL053W	YMR307W
1384	YGR105W	YHR007C
1385	YML012W	YMR272C
1386	YDL047W	YLR384C
1387	YDL212W	YML016C
1388	YIL027C	YPL070W
1389	YBR207W	YML018C
1390	YER042W	YLR466W
1391	YGL056C	YKL051W
1392	YBR207W	YHR094C
1393	YBR247C	YGR081C
1394	YJL178C	YJL178C
1395	YKL051W	YML072C
1396	YDR238C	YGR037C
1397	YHR059W	YLR275W
1398	YDR093W	YLR332W
1399	YDR434W	YKL008C
1400	YDR289C	YOL077C
1401	YOL147C	YPR128C
1402	YDR156W	YDR156W
1403	YDR047W	YDR047W
1404	YHR007C	YML016C
1405	YER136W	YOR089C
1406	YHR016C	YOR181W
1407	YDR100W	YDR238C
1408	YJL068C	YJL068C
1409	YGL006W	YOR316C
1410	YLR337C	YLR337C
1411	YDR497C	YMR010W
1412	YBR154C	YLR200W
1413	YCR028C-A	YPR072W
1414	YER136W	YLR262C
1415	YGR119C	YLR335W
1416	YGL077C	YIR026C
1417	YBR216C	YML007W
1418	YNL248C	YPR052C
1419	YDR129C	YNL138W
1420	YAL041W	YBR200W
1421	YKL080W	YLR447C
1422	YDR264C	YDR264C
1423	YDR293C	YMR105C
1424	YBR106W	YPR156C
1425	YGR020C	YKL080W
1426	YMR072W	YMR167W
1427	YAL053W	YLR330W
1428	YBR207W	YEL051W
1429	YMR010W	YOR104W
1430	YDR497C	YPL058C
1431	YBR052C	YGR055W
1432	YCR043C	YMR272C
1433	YDR541C	YKL008C
1434	YIL143C	YJL153C
1435	YDL212W	YML012W
1436	YBR041W	YJL151C
1437	YBR009C	YLL022C
1438	YGR229C	YLR332W
1439	YLR332W	YPL004C
1440	YGR280C	YMR269W
1441	YDL123W	YPL145C
1442	YIR026C	YOL147C
1443	YJL207C	YLR330W
1444	YGR060W	YJR118C
1445	YJR060W	YJR060W
1446	YHR007C	YML012W
1447	YBR243C	YMR300C
1448	YBR070C	YGR036C
1449	YIL038C	YNR052C
1450	YGL077C	YMR149W
1451	YBR106W	YBR283C
1452	YBR169C	YPL204W
1453	YIL121W	YLR332W
1454	YCR028C-A	YLR326W
1455	YCR021C	YKR003W
1456	YCR043C	YDR100W
1457	YGR128C	YMR093W
1458	YIL143C	YML086C
1459	YGR229C	YLR330W
1460	YGR060W	YPL246C
1461	YHR007C	YML120C
1462	YLR332W	YLR332W
1463	YDR092W	YGL087C
1464	YGR238C	YHR158C
1465	YFL062W	YML012W
1466	YOL044W	YOL147C
1467	YBR080C	YGL137W
1468	YDR385W	YNL313C
1469	YPL083C	YPR065W
1470	YNL182C	YPL227C
1471	YBR243C	YOR151C
1472	YCR030C	YDL225W
1473	YJL060W	YPL004C
1474	YDR060W	YKL172W
1475	YDR086C	YLR079W
1476	YPL246C	YPR105C
1477	YBR052C	YGL056C
1478	YGL006W	YJL178C
1479	YIL105C	YKL051W
1480	YBR296C-A	YKL037W
1481	YAL016W	YOR081C
1482	YBR052C	YML072C
1483	YIL062C	YNL138W
1484	YIL124W	YKL140W
1485	YBR207W	YKR007W
1486	YCR021C	YDR011W
1487	YML016C	YNL130C
1488	YDR034W-B	YLL028W
1489	YDR166C	YIL068C
1490	YGL006W	YGR020C
1491	YJL061W	YJL061W
1492	YMR109W	YOR181W
1493	YFR010W	YLR246W
1494	YLR330W	YLR330W
1495	YDR501W	YPR138C
1496	YGR028W	YML086C
1497	YBR068C	YJL192C
1498	YDR501W	YOR273C
1499	YNL287W	YPL010W
1500	YGL077C	YKL094W
1501	YOL105C	YPL058C
1502	YER145C	YPR156C
1503	YMR312W	YPL101W
1504	YKL004W	YNR028W
1505	YCL037C	YNL255C
1506	YJL151C	YMR152W
1507	YHR001W	YPL058C
1508	YDL097C	YOR261C
1509	YCR094W	YGL203C
1510	YBR210W	YGL207W
1511	YIR012W	YPR016C
1512	YDL208W	YGR280C
1513	YGR060W	YJL117W
1514	YDL007W	YOR117W
1515	YEL017W	YEL017W
1516	YCR028C-A	YNL288W
1517	YNL186W	YNL186W
1518	YMR149W	YPL227C
1519	YCR043C	YFL062W
1520	YBR002C	YHR072W
1521	YHR110W	YML012W
1522	YGL137W	YJL153C
1523	YIL027C	YPR113W
1524	YLL028W	YPR156C
1525	YDL035C	YNL229C
1526	YHR072W	YLR144C
1527	YLR196W	YMR229C
1528	YNL118C	YNL288W
1529	YDR284C	YGL203C
1530	YHR007C	YKR003W
1531	YGL019W	YOR039W
1532	YIL121W	YOR153W
1533	YCR028C-A	YOR147W
1534	YJR010C-A	YML067C
1535	YHR096C	YPR138C
1536	YHR007C	YKL008C
1537	YML012W	YNL130C
1538	YKL088W	YMR149W
1539	YFR051C	YGR284C
1540	YBL039W-A	YBR177C
1541	YGL203C	YHL016C
1542	YIL062C	YNL243W
1543	YAR002C-A	YEL002C
1544	YKL140W	YKL140W
1545	YDL007W	YGL048C
1546	YMR120C	YOR276W
1547	YAL026C	YGL203C
1548	YFR001W	YHR089C
1549	YAR002C-A	YPL227C
1550	YAR002C-A	YPR113W
1551	YOR153W	YOR153W
1552	YFR051C	YJL151C
1553	YCR028C-A	YER112W
1554	YBL039W-A	YHR083W
1555	YBR234C	YIL143C
1556	YCR021C	YML072C
1557	YBR234C	YIL034C
1558	YBR130C	YIL138C
1559	YBR256C	YBR256C
1560	YDR503C	YPL246C
1561	YGL137W	YJL151C
1562	YCR093W	YJR022W
1563	YMR300C	YMR300C
1564	YDL160C	YLR438C-A
1565	YGR080W	YGR080W
1566	YIL135C	YKL088W
1567	YBR283C	YLR350W
1568	YDL222C	YKR100C
1569	YDR497C	YGR055W
1570	YER112W	YNL118C
1571	YNL288W	YPR072W
1572	YFR001W	YKL172W
1573	YDR100W	YOL129W
1574	YGL048C	YOR117W
1575	YLL031C	YLR350W
1576	YKR097W	YKR097W
1577	YMR256C	YPL117C
1578	YDR100W	YDR189W
1579	YIL124W	YMR149W
1580	YHR089C	YLR196W
1581	YDL029W	YLR337C
1582	YGL120C	YNL112W
1583	YKL051W	YPR156C
1584	YCR028C-A	YGL077C
1585	YDR032C	YGR121C
1586	YOR042W	YOR042W
1587	YLR397C	YLR397C
1588	YHR052W	YHR052W
1589	YLL028W	YPL265W
1590	YHR098C	YPL246C
1591	YPR124W	YPR124W
1592	YBR052C	YIL105C
1593	YHR094C	YIR038C
1594	YJL178C	YOR357C
1595	YGL178W	YNL016W
1596	YGR200C	YHR187W
1597	YER145C	YGL203C
1598	YHR104W	YML086C
1599	YML016C	YPR138C
1600	YIL034C	YIR003W
1601	YBR207W	YGR163W
1602	YML016C	YOR273C
1603	YHR072W-A	YHR089C
1604	YBR207W	YDL123W
1605	YDL192W	YPL246C
1606	YDL055C	YDR238C
1607	YDR264C	YJR040W
1608	YLL001W	YLL001W
1609	YCR059C	YGL195W
1610	YER136W	YGL210W
1611	YGL014W	YNL288W
1612	YAR002C-A	YIL124W
1613	YDR092W	YMR256C
1614	YMR221C	YPR036W
1615	YKL172W	YLR196W
1616	YDL074C	YLR196W
1617	YDL212W	YDR297W
1618	YBR154C	YMR015C
1619	YBL056W	YDR071C
1620	YIL138C	YIL138C
1621	YIL033C	YMR239C
1622	YBR177C	YHR072W
1623	YGL137W	YNL274C
1624	YGL213C	YHR069C
1625	YBR296C-A	YJR108W
1626	YDR170C	YGL203C
1627	YGR106C	YOR270C
1628	YGR065C	YGR130C
1629	YHR001W	YKR003W
1630	YDR517W	YNL229C
1631	YML016C	YOR054C
1632	YER020W	YGL108C
1633	YGR105W	YOR270C
1634	YGR020C	YJL151C
1635	YDR394W	YOR117W
1636	YAL008W	YML086C
1637	YIR037W	YMR120C
1638	YBR106W	YJR010C-A
1639	YML012W	YOR165W
1640	YDR297W	YHR007C
1641	YPL058C	YPR138C
1642	YCR093W	YDL224C
1643	YIL115C	YMR047C
1644	YOR273C	YPL058C
1645	YDR497C	YML072C
1646	YFR024C-A	YFR024C-A
1647	YDR032C	YLR326W
1648	YBL102W	YGL203C
1649	YGR054W	YKR048C
1650	YNR051C	YOR204W
1651	YGR106C	YNL190W
1652	YGL077C	YGR121C
1653	YGL055W	YHR007C
1654	YER112W	YGL014W
1655	YER020W	YPL058C
1656	YFR001W	YOL077C
1657	YIL027C	YIL027C
1658	YBR154C	YML126C
1659	YML018C	YPL246C
1660	YGR055W	YOL105C
1661	YDR394W	YGL048C
1662	YGR055W	YHR001W
1663	YJL061W	YJR042W
1664	YCR030C	YMR109W
1665	YIR037W	YPL058C
1666	YEL051W	YOR270C
1667	YJR117W	YML016C
1668	YML086C	YNL121C
1669	YDR100W	YER157W
1670	YGL077C	YLR219W
1671	YBR241C	YFL048C
1672	YAR002C-A	YAR002C-A
1673	YCR005C	YCR005C
1674	YDR305C	YDR305C
1675	YJL041W	YLR335W
1676	YDR331W	YHR188C
1677	YIR038C	YML012W
1678	YHL003C	YKL008C
1679	YBL056W	YGR205W
1680	YML012W	YOR054C
1681	YLR196W	YOL077C
1682	YDR501W	YGR138C
1683	YBR177C	YPL145C
1684	YKL013C	YLR337C
1685	YGL207W	YLR196W
1686	YCL037C	YKL054C
1687	YIL070C	YLR332W
1688	YDL222C	YHL016C
1689	YEL013W	YGL006W
1690	YMR010W	YPL246C
1691	YGL077C	YLR326W
1692	YBL017C	YHR108W
1693	YIL033C	YMR016C
1694	YJL178C	YOR132W
1695	YLR172C	YLR172C
1696	YPR189W	YPR189W
1697	YBL068W	YER099C
1698	YDR152W	YGR173W
1699	YDR092W	YMR140W
1700	YJR034W	YOR162C
1701	YMR292W	YOR165W
1702	YBL033C	YBL033C
1703	YGR065C	YLR332W
1704	YGR078C	YML094W
1705	YBR255C-A	YGR014W
1706	YJL060W	YJL153C
1707	YKL120W	YNL121C
1708	YML072C	YOL105C
1709	YER166W	YGR241C
1710	YBR234C	YIL095W
1711	YGR138C	YHR096C
1712	YBR154C	YPR052C
1713	YHR001W	YML072C
1714	YER068W	YPR072W
1715	YDR264C	YOL137W
1716	YJL020C	YMR109W
1717	YDR238C	YPL246C
1718	YER021W	YMR293C
1719	YLR413W	YPR138C
1720	YER112W	YNL288W
1721	YGR281W	YLR332W
1722	YDL203C	YLR371W
1723	YML012W	YPL246C
1724	YFR024C-A	YNL106C
1725	YML031W	YPR113W
1726	YBR043C	YPL058C
1727	YGL011C	YOR362C
1728	YDL222C	YER145C
1729	YCL021W-A	YGL133W
1730	YLR450W	YML075C
1731	YBL029C-A	YDR032C
1732	YER020W	YLR413W
1733	YJL148W	YMR269W
1734	YGR054W	YOR276W
1735	YBR234C	YLR337C
1736	YJL041W	YJL061W
1737	YDR300C	YDR300C
1738	YKR003W	YOR273C
1739	YJR010C-A	YLR350W
1740	YGL011C	YML092C
1741	YDR501W	YFR051C
1742	YGR138C	YHR094C
1743	YDR501W	YGL137W
1744	YHR007C	YLR144C
1745	YGL172W	YLR335W
1746	YMR149W	YNL322C
1747	YCR030C	YKL051W
1748	YMR250W	YMR250W
1749	YER020W	YKR003W
1750	YFL047W	YFL047W
1751	YEL071W	YPL004C
1752	YDL222C	YLL028W
1753	YBL007C	YNL243W
1754	YDR141C	YGL077C
1755	YDR152W	YPR106W
1756	YGL137W	YLR370C
1757	YDR032C	YGL077C
1758	YLR257W	YLR345W
1759	YBR237W	YHR059W
1760	YKR014C	YOR370C
1761	YMR105C	YNR035C
1762	YLR291C	YOR081C
1763	YIR001C	YNL016W
1764	YGL206C	YIL044C
1765	YDL192W	YFR051C
1766	YGR082W	YML086C
1767	YGR055W	YPR138C
1768	YKL068W	YLR347C
1769	YBL017C	YJL178C
1770	YKR035W-A	YKR035W-A
1771	YCR043C	YPL246C
1772	YER021W	YOR127W
1773	YGR055W	YOR273C
1774	YBR112C	YCR084C
1775	YJL151C	YKL140W
1776	YNL007C	YPL004C
1777	YDR171W	YGL153W
1778	YDL019C	YPL139C
1779	YNL118C	YNL118C
1780	YDR032C	YNL283C
1781	YGL195W	YGR173W
1782	YHR084W	YNL248C
1783	YIL027C	YJR152W
1784	YBR106W	YJL192C
1785	YNL113W	YPR110C
1786	YML018C	YOR316C
1787	YER020W	YGR055W
1788	YHR133C	YLR450W
1789	YML035C	YML035C
1790	YDR331W	YLR088W
1791	YDR129C	YIL034C
1792	YHR094C	YOR316C
1793	YBR283C	YMR272C
1794	YML086C	YMR300C
1795	YDL055C	YNL045W
1796	YMR292W	YPL246C
1797	YGR138C	YPL058C
1798	YCR009C	YMR192W
1799	YDL222C	YKL051W
1800	YDL160C	YGR054W
1801	YBR106W	YLR350W
1802	YBL042C	YPL058C
1803	YEL013W	YJL151C
1804	YHR012W	YOR069W
1805	YDR507C	YLR332W
1806	YBR068C	YDL212W
1807	YNL030W	YNL031C
1808	YKR097W	YML086C
1809	YDL208W	YJL148W
1810	YNL007C	YNL007C
1811	YDL065C	YGL153W
1812	YDR320C	YGL206C
1813	YGL084C	YHR039C
1814	YFL036W	YHR207C
1815	YGL006W	YPR079W
1816	YGL203C	YLR083C
1817	YGL206C	YOR109W
1818	YER145C	YHL016C
1819	YDL079C	YJR070C
1820	YGR183C	YOL147C
1821	YGL206C	YOR327C
1822	YLR027C	YLR028C
1823	YDR331W	YDR434W
1824	YBR177C	YHR007C
1825	YAL021C	YCR093W
1826	YDL192W	YJL178C
1827	YGR005C	YMR140W
1828	YML017W	YOR204W
1829	YBL029C-A	YBR244W
1830	YGR103W	YOR206W
1831	YER068W	YNL288W
1832	YER063W	YNL112W
1833	YGL077C	YNL283C
1834	YLR337C	YLR370C
1835	YML072C	YPR138C
1836	YML092C	YOR362C
1837	YLR326W	YPL004C
1838	YML031W	YML031W
1839	YML072C	YOR273C
1840	YLR328W	YLR328W
1841	YLL001W	YML086C
1842	YGL195W	YPR106W
1843	YBR207W	YMR221C
1844	YCR093W	YKL054C
1845	YGL055W	YOR273C
1846	YLR219W	YLR219W
1847	YAL026C	YDR170C
1848	YDL097C	YDL147W
1849	YHL016C	YLL028W
1850	YGL137W	YMR120C
1851	YCL056C	YMR256C
1852	YAR002C-A	YGL001C
1853	YFL048C	YGL006W
1854	YGL014W	YGL014W
1855	YER020W	YML072C
1856	YFR051C	YMR010W
1857	YIR012W	YNL067W-B
1858	YNR053C	YPR016C
1859	YGL137W	YMR010W
1860	YBR244W	YGL077C
1861	YNL112W	YNL112W
1862	YDL192W	YDR264C
1863	YGR284C	YIL027C
1864	YAL053W	YDR032C
1865	YDR068W	YLR020C
1866	YKL004W	YPL246C
1867	YIL034C	YIL062C
1868	YBR283C	YHR007C
1869	YER166W	YLR330W
1870	YHR039C	YMR149W
1871	YNL243W	YOR181W
1872	YDL212W	YPL265W
1873	YJL178C	YML018C
1874	YGL122C	YGL122C
1875	YIL027C	YJL151C
1876	YGR106C	YLR447C
1877	YMR096W	YMR096W
1878	YGR105W	YLR447C
1879	YGR020C	YGR106C
1880	YAR002C-A	YGR284C
1881	YER126C	YPL211W
1882	YDR100W	YGL203C
1883	YGR020C	YGR105W
1884	YBR177C	YHR003C
1885	YFR051C	YPL057C
1886	YKL078W	YNL186W
1887	YDR189W	YPL246C
1888	YIL115C	YJL061W
1889	YGR138C	YLR413W
1890	YJL192C	YLR350W
1891	YGL055W	YJR118C
1892	YHL016C	YKL051W
1893	YKR007W	YOR316C
1894	YAR002C-A	YHR039C
1895	YLR324W	YLR324W
1896	YDR419W	YGL064C
1897	YGL120C	YGL120C
1898	YBL026W	YER112W
1899	YGL206C	YNL243W
1900	YJL164C	YJL164C
1901	YDR032C	YPL221W
1902	YBR052C	YDL222C
1903	YAR042W	YEL013W
1904	YLR432W	YLR432W
1905	YJL110C	YOL081W
1906	YML012W	YPL087W
1907	YEL051W	YLR447C
1908	YJL151C	YKL094W
1909	YDR284C	YPR036W
1910	YDR497C	YGL203C
1911	YAL053W	YGL077C
1912	YDR028C	YDR477W
1913	YDL085W	YNL187W
1914	YEL051W	YGR020C
1915	YDL248W	YDR479C
1916	YDR324C	YDR398W
1917	YDR086C	YLR288C
1918	YBR177C	YER136W
1919	YNL288W	YNL288W
1920	YBR234C	YCR009C
1921	YHR042W	YPR113W
1922	YLR242C	YOR393W
1923	YBR207W	YGL203C
1924	YGL203C	YOR104W
1925	YCR093W	YNL091W
1926	YGR280C	YKR092C
1927	YDR032C	YDR032C
1928	YAL053W	YNL283C
1929	YDR264C	YMR010W
1930	YBR002C	YDL052C
1931	YDR011W	YGR138C
1932	YER145C	YKL051W
1933	YLR378C	YMR149W
1934	YGR055W	YGR138C
1935	YGR060W	YIL027C
1936	YHR158C	YHR158C
1937	YDR084C	YDR419W
1938	YBL042C	YGR055W
1939	YER020W	YIL105C
1940	YDL052C	YLR144C
1941	YML072C	YMR266W
1942	YDL222C	YJL016W
1943	YBL029C-A	YIL121W
1944	YHR094C	YLR332W
1945	YAL009W	YJR034W
1946	YGL077C	YGR229C
1947	YGL077C	YPL221W
1948	YLL022C	YNL031C
1949	YGL077C	YPL004C
1950	YBR130C	YKL130C
1951	YBL007C	YNL084C
1952	YLL043W	YLR332W
1953	YFL048C	YGR284C
1954	YER112W	YER112W
1955	YAR002C-A	YGR060W
1956	YDL222C	YPL032C
1957	YKL051W	YLL028W
1958	YKL088W	YPR113W
1959	YER157W	YPL246C
1960	YBR125C	YLR066W
1961	YGL023C	YML121W
1962	YCR021C	YDL222C
1963	YLR181C	YNL265C
1964	YOR089C	YOR370C
1965	YGL077C	YIL121W
1966	YLR332W	YML016C
1967	YGR157W	YHR007C
1968	YLR172C	YOR133W
1969	YLR262C	YOR370C
1970	YGR020C	YKR007W
1971	YFR004W	YNL098C
1972	YBR009C	YJL115W
1973	YGL108C	YLR332W
1974	YGL077C	YGL077C
1975	YDR151C	YPL059W
1976	YGR163W	YOR316C
1977	YER166W	YFR024C-A
1978	YBR296C-A	YHR156C
1979	YOL147C	YPL112C
1980	YIL124W	YPR113W
1981	YNL138W	YNR035C
1982	YHR096C	YOR153W
1983	YGL023C	YKR007W
1984	YGR138C	YML072C
1985	YCL037C	YKR048C
1986	YJL039C	YLR335W
1987	YLR332W	YPL058C
1988	YNL283C	YNL283C
1989	YMR026C	YOL147C
1990	YLR332W	YMR299C
1991	YJR010C-A	YML055W
1992	YDL113C	YDR100W
1993	YBR154C	YHR089C
1994	YLR033W	YPL139C
1995	YAL053W	YBR023C
1996	YCR030C	YJR076C
1997	YDL225W	YJR076C
1998	YHR188C	YLR088W
[truncated: 771 more rows]

## Sheet: Fig1_I3D
	orf_name_a	orf_name_b
0	YPL228W	YPL228W
1	YGL130W	YPL228W
2	YJL190C	YPL081W
3	YDR064W	YJL190C
4	YJL190C	YKR057W
5	YER074W	YPL081W
6	YLR287C-A	YPL081W
7	YGR118W	YLR287C-A
8	YJR145C	YPL081W
9	YER074W	YJR145C
10	YGL123W	YPL081W
11	YGL123W	YKR057W
12	YGL123W	YJL190C
13	YIL075C	YLR421C
14	YFR052W	YIL075C
15	YLR029C	YPL249C-A
16	YLR029C	YMR194W
17	YKL053C-A	YKL053C-A
18	YKL053C-A	YLR193C
19	YLR193C	YLR193C
20	YEL020W-A	YHR005C-A
21	YHR005C-A	YHR005C-A
22	YDR363W-A	YER021W
23	YER021W	YFR052W
24	YER021W	YIL075C
25	YDR159W	YDR363W-A
26	YDR159W	YOR257W
27	YDR159W	YOR098C
28	YDR363W-A	YPR108W
29	YER021W	YPR108W
30	YGL048C	YPR108W
31	YDR363W-A	YOL072W
32	YDR159W	YOL072W
33	YOL072W	YOL072W
34	YJR048W	YJR048W
35	YJR048W	YKR066C
36	YKR066C	YKR066C
37	YJR048W	YOR065W
38	YEL039C	YOR065W
39	YFR033C	YOR065W
40	YDR529C	YOR065W
41	Q0105	YOR065W
42	YOR065W	YOR065W
43	YEL039C	YEL039C
44	YFR033C	YJL166W
45	YDR529C	YJL166W
46	Q0105	YJL166W
47	YJL166W	YOR065W
48	YBL045C	YJL166W
49	YEL024W	YJL166W
50	YJL166W	YJL166W
51	Q0105	YDR529C
52	Q0105	Q0105
53	YBL045C	YDR529C
54	Q0105	YBL045C
55	YBL045C	YNL052W
56	YBL045C	YOR065W
57	YDR529C	YPR191W
58	YBL045C	YPR191W
59	YPR191W	YPR191W
60	YDR529C	YHR001W-A
61	Q0105	YHR001W-A
62	YHR001W-A	YOR065W
63	YBL045C	YHR001W-A
64	YHR001W-A	YPR191W
65	YEL024W	YHR001W-A
66	YGR183C	YHR001W-A
67	Q0105	YEL024W
68	YEL024W	YOR065W
69	YBL045C	YEL024W
70	YML054C	YML054C
71	YOL086C	YOL086C
72	YGR192C	YGR192C
73	Q0045	Q0250
74	Q0045	Q0275
75	Q0045	YNL052W
76	Q0250	YNL052W
77	Q0045	YHR051W
78	Q0250	YHR051W
79	YHR051W	YNL052W
80	Q0045	YGL187C
81	Q0250	YGL187C
82	Q0275	YGL187C
83	YGL187C	YHR051W
84	Q0045	YLR395C
85	Q0045	YDL067C
86	Q0250	YDL067C
87	YDL067C	YNL052W
88	YDL067C	YHR051W
89	Q0045	YMR256C
90	Q0275	YMR256C
91	YGL187C	YMR256C
92	Q0045	YGL191W
93	Q0275	YGL191W
94	YGL187C	YGL191W
95	Q0045	YLR038C
96	Q0250	YLR038C
97	Q0275	YLR038C
98	YGL191W	YLR038C
99	Q0045	YDR119W-A
100	Q0250	YDR119W-A
101	YDR119W-A	YNL052W
102	YDR119W-A	YHR051W
103	YDL067C	YDR119W-A
104	YJR104C	YJR104C
105	YJR104C	YMR038C
106	YMR038C	YMR038C
107	YHR008C	YHR008C
108	YAL038W	YAL038W
109	YJR057W	YJR057W
110	YIL162W	YIL162W
111	YLR178C	YMR297W
112	YBR011C	YBR011C
113	YDL181W	YJR121W
114	YBL099W	YJR121W
115	YBL099W	YDL181W
116	YBL099W	YPL078C
117	YDR298C	YJR121W
118	YDR298C	YPL078C
119	YBL099W	YDR298C
120	YBR039W	YJR121W
121	YBR039W	YDL181W
122	YBL099W	YBR039W
123	YBR039W	YPL271W
124	Q0085	Q0085
125	Q0080	Q0085
126	Q0085	YPL078C
127	Q0080	YPL078C
128	Q0085	YKL016C
129	Q0080	YKL016C
130	YKL016C	YPL078C
131	YBL099W	YKL016C
132	Q0085	Q0130
133	Q0080	Q0130
134	Q0130	YBR039W
135	Q0130	Q0130
136	Q0085	YML081C-A
137	Q0080	YML081C-A
138	YKL016C	YML081C-A
139	YML081C-A	YML081C-A
140	Q0085	YOL077W-A
141	Q0085	YDR377W
142	Q0080	YDR377W
143	YDR377W	YPL078C
144	YDR377W	YKL016C
145	YGR254W	YGR254W
146	YDR050C	YDR050C
147	YKL152C	YKL152C
148	YGR264C	YGR264C
149	YGL105W	YGR264C
150	YGL105W	YGL245W
151	YGL105W	YGL105W
152	YMR174C	YPL154C
153	YPL154C	YPL154C
154	YFL038C	YKR068C
155	YER136W	YFL038C
156	YER136W	YFL005W
157	YER031C	YER136W
158	YFL038C	YML077W
159	YKR068C	YML077W
160	YDR246W	YFL038C
161	YDR246W	YKR068C
162	YDR246W	YDR472W
163	YDR246W	YML077W
164	YBR009C	YDR224C
165	YDR224C	YNL030W
166	YBL002W	YBR009C
167	YBL002W	YNL030W
168	YDR224C	YDR225W
169	YBL002W	YDR225W
170	YBR009C	YDR225W
171	YDR225W	YNL030W
172	YDR225W	YDR225W
173	YBL003C	YDR224C
174	YBL002W	YBL003C
175	YBL003C	YBR009C
176	YBL003C	YNL030W
177	YBL003C	YBL003C
178	YDR224C	YLR442C
179	YBL002W	YLR442C
180	YBR009C	YLR442C
181	YLR442C	YNL030W
182	YBL003C	YLR442C
183	YLR442C	YLR442C
184	YDR224C	YGL207W
185	YDR225W	YGL207W
186	YBL003C	YGL207W
187	YDR224C	YKL089W
188	YBR009C	YKL089W
189	YKL089W	YNL030W
190	YDR225W	YKL089W
191	YKL089W	YKL089W
192	YDR224C	YER030W
193	YDR224C	YML041C
194	YDR225W	YML041C
195	YDR224C	YDR334W
196	YDR334W	YJL081C
197	YDR190C	YDR334W
198	YDR224C	YLL022C
199	YDR225W	YLL022C
200	YBR009C	YKL049C
201	YKL049C	YNL030W
202	YDR225W	YKL049C
203	YKL049C	YKL089W
204	YKL049C	YKL049C
205	YBR009C	YEL056W
206	YEL056W	YNL030W
207	YBR009C	YPL015C
208	YNL030W	YPL015C
209	YPL015C	YPL015C
210	YBR009C	YBR010W
211	YBR009C	YNL031C
212	YBR010W	YNL030W
213	YNL030W	YNL031C
214	YBR010W	YDR225W
215	YDR225W	YNL031C
216	YBL003C	YBR010W
217	YBL003C	YNL031C
218	YBR010W	YLR442C
219	YLR442C	YNL031C
220	YBR010W	YIL126W
221	YIL126W	YNL031C
222	YBR010W	YPL129W
223	YNL031C	YPL129W
224	YBR010W	YEL056W
225	YEL056W	YNL031C
226	YBR010W	YNL246W
227	YNL031C	YNL246W
228	YBR010W	YBR010W
229	YBR010W	YNL031C
230	YNL031C	YNL031C
231	YBR009C	YGR252W
232	YGR252W	YNL030W
233	YDR448W	YGR252W
234	YBR009C	YPL001W
235	YNL030W	YPL001W
236	YEL056W	YPL001W
237	YGL103W	YOL120C
238	YDL082W	YGL103W
239	YDL082W	YMR194W
240	YDL082W	YLR029C
241	YDL082W	YDL191W
242	YBR031W	YDL082W
243	YDL082W	YER002W
244	YDL082W	YOL077C
245	YML024W	YNL178W
246	YNL178W	YNL178W
247	YGR214W	YML024W
248	YGR214W	YKR057W
249	YGL123W	YGR214W
250	YML024W	YMR116C
251	YMR116C	YNL178W
252	YMR116C	YMR143W
253	YMR116C	YMR116C
254	YFL037W	YML085C
255	YFL037W	YLR045C
256	YLR045C	YML085C
257	YLR045C	YLR045C
258	YPL240C	YPL240C
259	YCR060W	YPL240C
260	YKL117W	YPL240C
261	YHR117W	YPL240C
262	YAL005C	YHR117W
263	YDR214W	YPL240C
264	YAL003W	YBR118W
265	YAL003W	YPR080W
266	YEL009C	YEL009C
267	YEL009C	YOL051W
268	R0010W	R0010W
269	YEL021W	YEL021W
270	YGL187C	YLR163C
271	YDL140C	YGL043W
272	YDL140C	YOR151C
273	YGL043W	YOR151C
274	YOR151C	YOR151C
275	YDL140C	YIL021W
276	YIL021W	YOR151C
277	YDL140C	YJL140W
278	YJL140W	YOR151C
279	YBR154C	YDL140C
280	YBR154C	YOR116C
281	YBR154C	YOR151C
282	YBR154C	YOR341W
283	YDL140C	YPR187W
284	YOR116C	YPR187W
285	YOR151C	YPR187W
286	YOR341W	YPR187W
287	YBR154C	YPR187W
288	YDL140C	YOR224C
289	YOR116C	YOR224C
290	YOR224C	YPR110C
291	YOR224C	YOR341W
292	YIL021W	YOR224C
293	YDL140C	YGR116W
294	YGR116W	YGR116W
295	YDL140C	YGL070C
296	YGL070C	YOR151C
297	YDL140C	YPR086W
298	YOR151C	YPR086W
299	YER148W	YPR086W
300	YDL140C	YER022W
301	YER022W	YLR071C
302	YDL140C	YGR104C
303	YER022W	YGR104C
304	YGR104C	YGR104C
305	YDL140C	YDR404C
306	YDR404C	YOR151C
307	YDR404C	YJL140W
308	YDR404C	YPR187W
309	YDR404C	YDR404C
310	YDL140C	YKL028W
311	YDR311W	YKL028W
312	YDR404C	YKL028W
313	YDL140C	YKL005C
314	YBR154C	YKL005C
315	YBR193C	YDL140C
316	YBR193C	YER022W
317	YBR193C	YBR253W
318	YBR193C	YGR104C
319	YDL140C	YGL127C
320	YGL127C	YLR071C
321	YBR193C	YGL127C
322	YGL127C	YGL127C
323	YDL140C	YHR058C
324	YER022W	YHR058C
325	YBR253W	YHR058C
326	YBR193C	YHR058C
327	YGL127C	YHR058C
328	YDL140C	YOL005C
329	YOL005C	YOR151C
330	YIL021W	YOL005C
331	YOL005C	YOR224C
332	YDL140C	YNL251C
333	YDL140C	YDR045C
334	YDR045C	YOR116C
335	YDR045C	YOR151C
336	YBR154C	YDR045C
337	YDR045C	YOR207C
338	YDR045C	YKR025W
339	YDL140C	YDR289C
340	YDR289C	YDR289C
341	YDL140C	YOL135C
342	YLR071C	YOL135C
343	YBL093C	YOL135C
344	YGL127C	YOL135C
345	YDR308C	YOL135C
346	YOL135C	YPR168W
347	YOL135C	YOL135C
348	YOR116C	YPR110C
349	YER148W	YOR116C
350	YER148W	YER148W
351	YOR116C	YOR207C
352	YOR207C	YPR110C
353	YER148W	YOR207C
354	YOR207C	YPR187W
355	YOR207C	YOR210W
356	YNL113W	YOR116C
357	YNL113W	YPR110C
358	YNL113W	YOR341W
359	YNL113W	YOR224C
360	YNL113W	YPR010C
361	YNL113W	YOR207C
362	YGR246C	YOR116C
363	YER148W	YGR246C
364	YGR246C	YOR207C
365	YOR116C	YPR190C
366	YNL151C	YPR190C
367	YBR154C	YPR190C
368	YKL144C	YOR116C
369	YKL144C	YPR187W
370	YKL144C	YOR207C
371	YDR005C	YOR116C
372	YDR005C	YOR207C
373	YDR005C	YPR190C
374	YDR005C	YNR003C
375	YJL011C	YOR116C
376	YJL011C	YNL151C
377	YJL011C	YKL144C
378	YER165W	YER165W
379	YER165W	YKL025C
380	YKL025C	YKL025C
381	YER165W	YGL094C
382	YGL094C	YKL025C
383	YPL248C	YPL248C
384	YML051W	YPL248C
385	YML051W	YML051W
386	YDR009W	YML051W
387	YDR009W	YDR009W
388	YBR019C	YBR019C
389	YBL087C	YGL031C
390	YGL031C	YPR016C
391	YBL087C	YPR016C
392	YOR063W	YPR016C
393	YPL093W	YPR016C
394	YLR009W	YPR016C
395	YJL189W	YOL127W
396	YDL191W	YOL127W
397	YDL191W	YLR029C
398	YHL033C	YOL127W
399	YHL033C	YMR194W
400	YHL033C	YLR029C
401	YNL110C	YOL127W
402	YHL033C	YNL110C
403	YHR052W	YNL110C
404	YNL002C	YNL110C
405	YNL110C	YNL110C
406	YBR283C	YJL189W
407	YBR283C	YLR344W
408	YBR283C	YDL191W
409	YBR283C	YDR086C
410	YLL018C	YLL018C
411	YGL253W	YGR218W
412	YBR088C	YDL164C
413	YBR088C	YLR167W
414	YBR088C	YML061C
415	YBR088C	YJL092W
416	YBR088C	YBR088C
417	YDR225W	YHR154W
418	YHR154W	YHR154W
419	YDR091C	YLR340W
420	YDR091C	YGL147C
421	YDR091C	YGR118W
422	YDR091C	YER074W
423	YDR091C	YPL090C
424	YBR143C	YDR091C
425	YDR091C	YNL001W
426	YGL040C	YGL040C
427	YDR172W	YDR172W
428	YBR143C	YDR172W
429	YLR295C	YPL078C
430	YBL099W	YLR295C
431	YKL016C	YLR295C
432	YDR377W	YLR295C
433	YGL076C	YMR242C
434	YGL147C	YMR242C
435	YBR031W	YGL076C
436	YBR031W	YLR344W
437	YBR031W	YLR029C
438	YBR031W	YMR242C
439	YBR031W	YOL120C
440	YAL025C	YGL076C
441	YAL025C	YKL180W
442	YAL025C	YOL120C
443	YAL025C	YBR031W
444	YDR087C	YGL076C
445	YDR087C	YOL120C
446	YBR031W	YDR087C
447	YAL025C	YDR087C
448	YBR191W	YGL076C
449	YBR191W	YMR242C
450	YGL147C	YKL006W
451	YKL006W	YMR242C
452	YIL133C	YKL006W
453	YHR088W	YKL180W
454	YAL025C	YHR088W
455	YBL092W	YHR088W
456	YER002W	YLR344W
457	YDL191W	YER002W
458	YBR031W	YER002W
459	YER002W	YHL033C
460	YDR012W	YLR344W
461	YIL133C	YPL143W
462	YIL133C	YMR242C
463	YIL133C	YOR063W
464	YML073C	YPL143W
465	YAL025C	YML073C
466	YKL006W	YML073C
467	YBL092W	YML073C
468	YHR088W	YML073C
469	YMR194W	YMR290C
470	YHR052W	YMR290C
471	YER002W	YMR290C
472	YMR049C	YMR194W
473	YHR010W	YMR049C
474	YHL033C	YMR049C
475	YER002W	YMR049C
476	YMR049C	YNL002C
477	YLR325C	YMR049C
478	YGR103W	YMR049C
479	YMR049C	YMR290C
480	YMR194W	YOL077C
481	YOL077C	YOL120C
482	YBR031W	YOL077C
483	YDR087C	YOL077C
484	YKL172W	YOL077C
485	YER002W	YOL077C
486	YMR049C	YOL077C
487	YBR247C	YNL178W
488	YBR247C	YKL143W
489	YHL015W	YNL178W
490	YLR388W	YNL178W
491	YBR247C	YLR388W
492	YHL015W	YLR388W
493	YNL178W	YPL239W
494	YNL178W	YOR293W
495	YLR388W	YOR293W
496	YDR025W	YDR064W
497	YDR025W	YJL190C
498	YDR025W	YGR118W
499	YBL072C	YDR025W
500	YDR064W	YOR096W
501	YJL190C	YOR096W
502	YDR064W	YKL156W
503	YKL156W	YKR057W
504	YJL190C	YKL156W
505	YKL210W	YLR167W
506	YKL210W	YLL039C
507	YDR054C	YKL210W
508	YKL210W	YKL210W
509	YER125W	YLR167W
510	YER125W	YLL039C
511	YER125W	YJL151C
512	YFR004W	YLR167W
513	YFR004W	YLL039C
514	YFR004W	YIL148W
515	YFR004W	YFR052W
516	YFR004W	YIL075C
517	YFR004W	YOR117W
518	YDR394W	YFR004W
519	YFR004W	YKL145W
520	YLR167W	YMR276W
521	YLL039C	YMR276W
522	YIL148W	YMR276W
523	YKR094C	YMR276W
524	YMR276W	YMR276W
525	YLR167W	YOR369C
526	YKL143W	YOR369C
527	YBR247C	YOR369C
528	YCR093W	YDL165W
529	YCR093W	YCR093W
530	YDL165W	YPR072W
531	YCR093W	YPR072W
532	YOR361C	YOR361C
533	YMR146C	YOR361C
534	YBR079C	YMR146C
535	YLR044C	YLR044C
536	YDL017W	YPL153C
537	YDR217C	YPL153C
538	YPL153C	YPL153C
539	YDL017W	YDR052C
540	YDR052C	YPL153C
541	YDR052C	YDR052C
542	YCR031C	YLR441C
543	YCR031C	YGL189C
544	YGL189C	YLR441C
545	YCR031C	YOR145C
546	YJR123W	YOR145C
547	YLR441C	YOR145C
548	YOR145C	YOR167C
549	YOR202W	YOR202W
550	YDL042C	YDL042C
551	YDL042C	YDR227W
552	YDR227W	YDR227W
553	YLR442C	YNL216W
554	YNL216W	YNL216W
555	YOR257W	YOR257W
556	YLL003W	YOR257W
557	YBR111W-A	YOR257W
558	YBR111W-A	YOR098C
559	YBR111W-A	YDR159W
560	YBR111W-A	YMR223W
561	YBR111W-A	YGL066W
562	YBR111W-A	YPL047W
563	YBR111W-A	YBR111W-A
564	YPR160W	YPR160W
565	YJR052W	YJR052W
566	YJR052W	YPL046C
567	YER008C	YPR165W
568	YER008C	YIL068C
569	YER008C	YPR055W
570	YER008C	YER008C
571	YDR477W	YDR477W
572	YDR477W	YGL115W
573	YGL115W	YGL115W
574	YDR477W	YGL208W
575	YGL115W	YGL208W
576	YNL088W	YNL088W
577	YDR311W	YER171W
578	YDR311W	YGR258C
579	YDR311W	YER162C
580	YDR460W	YER171W
581	YDR404C	YDR460W
582	YDR460W	YKL028W
583	YER171W	YLR005W
584	YDR311W	YLR005W
585	YBR081C	YDR392W
586	YDR392W	YGL112C
587	YBR081C	YGL112C
588	YBR198C	YGL112C
589	YDR145W	YDR392W
590	YDR145W	YHR099W
591	YDR145W	YOL148C
592	YDR145W	YGL112C
593	YDR145W	YGL066W
594	YDR167W	YDR392W
595	YBR081C	YDR167W
596	YBR198C	YDR167W
597	YDR167W	YGL112C
598	YDR145W	YDR167W
599	YDR167W	YMR236W
600	YDR392W	YPL254W
601	YBR081C	YPL254W
602	YBR198C	YPL254W
603	YOL148C	YPL254W
604	YGL112C	YPL254W
605	YGL066W	YPL254W
606	YDR145W	YPL254W
607	YMR236W	YPL254W
608	YDR167W	YPL254W
609	YGR183C	YOR065W
610	YBL045C	YGR183C
611	YEL024W	YGR183C
612	YKL182W	YKL182W
613	YKL182W	YPL231W
614	YPL231W	YPL231W
615	YDR226W	YDR226W
616	YNL121C	YNL121C
617	YKL194C	YKL194C
618	YOL139C	YOR276W
619	YKL204W	YOL139C
620	YGR162W	YOL139C
621	YGR162W	YKR059W
622	YGR162W	YJL138C
623	YFR034C	YFR034C
624	YFR034C	YMR308C
625	YHR084W	YMR308C
626	YML061C	YML061C
627	YLR014C	YLR014C
628	YHR037W	YHR037W
629	YGR258C	YGR258C
630	YMR143W	YOL121C
631	YDR450W	YOL121C
632	YMR108W	YMR108W
633	YDL040C	YHR013C
634	YHR013C	YOR253W
635	YDL040C	YOR253W
636	YFL005W	YFL005W
637	YFL005W	YNL272C
638	YNL272C	YNL272C
639	YPR010C	YPR110C
640	YOR341W	YPR010C
641	YPR010C	YPR187W
642	YOR210W	YPR110C
643	YOR151C	YOR210W
644	YIL021W	YOR210W
645	YOR210W	YPR010C
646	YKL125W	YPR110C
647	YKL125W	YOR341W
648	YKL125W	YPR187W
649	YKL125W	YPR010C
650	YKL125W	YNL113W
651	YKL125W	YKL125W
652	YHR143W-A	YPR110C
653	YHR143W-A	YOR151C
654	YHR143W-A	YIL021W
655	YHR143W-A	YPR010C
656	YHR143W-A	YOR210W
657	YHR143W-A	YOR207C
658	YHR143W-A	YPR086W
659	YGR246C	YHR143W-A
660	YJL148W	YPR110C
661	YJL148W	YPR010C
662	YJL148W	YOR210W
663	YFL009W	YFL009W
664	YFL009W	YLR079W
665	YDR328C	YFL009W
666	YDR328C	YMR094W
667	YDR328C	YMR168C
668	YOR274W	YOR274W
669	YER118C	YJL128C
670	YPL262W	YPL262W
671	YJR035W	YOR151C
672	YGR186W	YOR151C
673	YGL070C	YGR186W
674	YGR005C	YOR151C
675	YGR005C	YPR086W
676	YGR005C	YKR062W
677	YGR005C	YGR186W
678	YJR010W	YJR010W
679	YLR451W	YLR451W
680	YOR260W	YPL237W
681	YGR083C	YOR260W
682	YER025W	YOR260W
683	YER025W	YPL237W
684	YER025W	YJR007W
685	YDR211W	YOR260W
686	YDR211W	YPL237W
687	YDR211W	YGR083C
688	YDR211W	YKR026C
689	YNL244C	YPL237W
690	YMR260C	YPL237W
691	YEL032W	YJL194W
692	YEL032W	YEL032W
693	YBR060C	YJL194W
694	YBR060C	YEL032W
695	YBR202W	YJL194W
696	YBR202W	YEL032W
697	YBR202W	YLR274W
698	YBR202W	YPR019W
699	YJL194W	YML065W
700	YKR101W	YML065W
701	YML065W	YPR019W
702	YBR060C	YML065W
703	YBR202W	YML065W
704	YML065W	YNL261W
705	YML065W	YML065W
706	YJL194W	YPR162C
707	YPR019W	YPR162C
708	YJR046W	YPR162C
709	YNL261W	YPR162C
710	YGL201C	YPR162C
711	YML065W	YPR162C
712	YLL004W	YPR162C
713	YBR289W	YPL016W
714	YHL025W	YPL016W
715	YOR290C	YPL016W
716	YHL025W	YOR290C
717	YJL176C	YPL016W
718	YBR289W	YJL176C
719	YHL025W	YJL176C
720	YJL176C	YOR290C
721	YJL176C	YJL176C
722	YNR023W	YPL016W
723	YHL025W	YNR023W
724	YNR023W	YOR290C
725	YJL176C	YNR023W
726	YFL018C	YFL018C
727	YJL026W	YJL026W
728	YER070W	YJL026W
729	YER070W	YER070W
730	YGR180C	YJL026W
731	YER070W	YGR180C
732	YGR180C	YGR180C
733	YDR232W	YDR232W
734	YLR182W	YLR182W
735	YFR028C	YLR182W
736	YFR028C	YMR308C
737	YFR028C	YLR079W
738	YFR028C	YNL161W
739	YFR028C	YFR028C
740	YMR288W	YNL138W-A
741	YHR165C	YMR288W
742	YIR005W	YMR288W
743	YMR240C	YNL138W-A
744	YDL030W	YMR240C
745	YMR240C	YMR288W
746	YML049C	YNL138W-A
747	YDL030W	YML049C
748	YML049C	YMR288W
749	YML049C	YMR240C
750	YNL138W-A	YPR094W
751	YMR288W	YPR094W
752	YML049C	YPR094W
753	YGR118W	YJL190C
754	YJR123W	YLR264W
755	YJR123W	YMR143W
756	YGL030W	YHR010W
757	YHR010W	YNL002C
758	YNL002C	YNL002C
759	YER056C-A	YHR010W
760	YOR270C	YPR170W-B
761	YOR270C	YOR332W
762	YHR026W	YOR270C
763	YEL027W	YOR270C
764	YKL080W	YOR270C
765	YLR447C	YOR270C
766	YMR054W	YPR170W-B
767	YMR054W	YOR332W
768	YHR026W	YMR054W
769	YEL027W	YMR054W
770	YKL080W	YMR054W
771	YLR447C	YMR054W
772	YCL005W-A	YPR170W-B
773	YCL005W-A	YOR270C
774	YCL005W-A	YMR054W
775	YLR256W	YLR256W
776	YDL126C	YLL039C
777	YDL126C	YIL148W
778	YDL126C	YDL126C
779	YBL007C	YLL039C
780	YBL007C	YBL007C
781	YBL047C	YLL039C
782	YKL090W	YLL039C
783	YLL039C	YNR006W
784	YCL008C	YNR006W
785	YHL002W	YNR006W
786	YNR006W	YNR006W
787	YBR170C	YIL148W
788	YBR170C	YDL126C
789	YKR094C	YKR094C
790	YFR031C-A	YPR043W
791	YGR118W	YNL207W
792	YMR143W	YNL207W
793	YGL123W	YNL207W
794	YJR123W	YNL207W
795	YDL060W	YGR118W
796	YDL060W	YLR287C-A
797	YDL060W	YDR450W
798	YDL060W	YNL207W
799	YDL060W	YOL040C
800	YER074W	YPR137W
801	YEL026W	YPR137W
802	YLR287C-A	YNL001W
803	YEL054C	YNL001W
804	YKR084C	YNL001W
805	YJR145C	YPL090C
806	YBL087C	YOR063W
807	YBL087C	YLR009W
808	YLR009W	YOR063W
809	YCL054W	YLR009W
810	YLR009W	YPL093W
811	YCR072C	YEL054C
812	YEL054C	YPL093W
813	YOR063W	YPL093W
814	YER126C	YPL093W
815	YDR450W	YOL040C
816	YNL207W	YOL040C
817	YDR450W	YGR027C
818	YGR027C	YJR123W
819	YDL191W	YLR185W
820	YER002W	YLR185W
821	YCR039C	YMR043W
822	YMR043W	YMR043W
823	YKR059W	YKR059W
824	YJL138C	YKR059W
825	YJL138C	YJL138C
826	YHR024C	YLR163C
827	YHR024C	YHR024C
828	YKL085W	YLR163C
829	YAL005C	YOR007C
830	YOR007C	YOR007C
831	YBR031W	YCL054W
832	YAL025C	YBL092W
833	YAL025C	YGL111W
834	YGL111W	YHR088W
835	YGL111W	YGL111W
836	YJR063W	YOR341W
837	YJR063W	YPR010C
838	YJL025W	YOR341W
839	YJL025W	YPR010C
840	YBL014C	YJL025W
841	YJL025W	YKL125W
842	YHR143W-A	YJL025W
843	YOR340C	YOR341W
844	YOR340C	YPR187W
845	YOR340C	YPR010C
846	YKL125W	YOR340C
847	YDR156W	YOR341W
848	YDR156W	YPR187W
849	YDR156W	YPR010C
850	YDR156W	YKL125W
851	YDR156W	YJL025W
852	YDR156W	YOR340C
853	YNL248C	YOR341W
854	YNL248C	YPR010C
855	YJR063W	YNL248C
856	YKL125W	YNL248C
857	YJL025W	YNL248C
858	YJL148W	YNL248C
859	YML043C	YOR341W
860	YML043C	YPR010C
861	YBL014C	YML043C
862	YJL025W	YML043C
863	YDL192W	YMR237W
864	YDR044W	YDR044W
865	YAL041W	YBR200W
866	YCL029C	YER016W
867	YER016W	YER016W
868	YBR275C	YNL216W
869	YBR275C	YBR275C
870	YLR453C	YNL216W
871	YLR453C	YLR453C
872	YDR227W	YNL186W
873	YDR227W	YMR219W
874	YJL153C	YJL153C
875	YDR212W	YJL014W
876	YDL143W	YDR212W
877	YDL143W	YIL142W
878	YDR212W	YJR064W
879	YIL142W	YJR064W
880	YJL014W	YJR064W
881	YDL143W	YJR064W
882	YDR212W	YJL111W
883	YJL014W	YJL111W
884	YDR188W	YJL111W
885	YJL111W	YJR064W
886	YDR212W	YJL008C
887	YJL008C	YJL014W
888	YDR188W	YJL008C
889	YJL008C	YJL111W
890	YJL008C	YJL008C
891	YOR346W	YOR346W
892	YLR032W	YOR346W
893	YLR032W	YLR032W
894	YGR083C	YKR026C
895	YKR026C	YKR026C
896	YGR083C	YJR007W
897	YJR007W	YKR026C
898	YGR083C	YLR291C
899	YKR026C	YLR291C
900	YDR211W	YLR291C
901	YLR291C	YLR291C
902	YDR510W	YJL092W
903	YBR088C	YDR510W
904	YDL064W	YDR510W
905	YDR510W	YPL020C
906	YDR409W	YDR510W
907	YDR510W	YDR510W
908	YML106W	YML106W
909	YDL220C	YNL102W
910	YDL220C	YDL220C
911	YBL035C	YNL102W
912	YNL102W	YPR135W
913	YHR164C	YPR135W
914	YJL072C	YPR135W
915	YPR135W	YPR135W
916	YER148W	YOR194C
917	YOR194C	YOR194C
918	YER148W	YKL058W
919	YKL058W	YOR194C
920	YER148W	YNR003C
921	YNL151C	YNR003C
922	YNR003C	YOR207C
923	YGR246C	YNR003C
924	YNR003C	YPR190C
925	YER148W	YNL039W
926	YNL039W	YOR207C
927	YGR246C	YNL039W
928	YNL039W	YNR003C
929	YKR025W	YNL039W
930	YBL028C	YOR063W
931	YNL082W	YNL082W
932	YMR167W	YNL082W
933	YEL037C	YER162C
934	YDR217C	YDR217C
935	YKL103C	YKL103C
936	YKL103C	YOL082W
937	YOL082W	YOL082W
938	YLR378C	YOR254C
939	YBR171W	YOR254C
940	YBR171W	YLR378C
941	YDR086C	YOR254C
942	YDR086C	YLR378C
943	YLR292C	YOR254C
944	YBR171W	YLR292C
945	YER087C-B	YOR254C
946	YER087C-B	YLR378C
947	YBR171W	YER087C-B
948	YDR086C	YER087C-B
949	YDR256C	YDR256C
950	YPR181C	YPR181C
951	YPL218W	YPR181C
952	YDL195W	YPR181C
953	YDL195W	YPL218W
954	YDL195W	YDL195W
955	YIL109C	YPR181C
956	YIL004C	YIL109C
957	YIL109C	YIL109C
958	YDL102W	YJR006W
959	YDR283C	YDR283C
960	YDR454C	YDR454C
961	YDL014W	YDR324C
962	YDR324C	YEL026W
963	YDR324C	YJL069C
964	YDR324C	YGR128C
965	YDR324C	YPL126W
966	YDL014W	YLR197W
967	YLL011W	YLR197W
968	YEL026W	YLR197W
969	YDR449C	YLR197W
970	YLR197W	YPR137W
971	YDL014W	YOR310C
972	YEL026W	YOR310C
973	YJL109C	YOR310C
974	YLR409C	YOR310C
975	YLR197W	YOR310C
976	YER103W	YOR027W
977	YBR082C	YER068W
978	YCR093W	YER068W
979	YIL035C	YIL035C
980	YBR213W	YBR213W
981	YBR088C	YNL290W
982	YBR088C	YOR217W
983	YBR087W	YOR217W
984	YNL290W	YOR217W
985	YBR088C	YOL094C
986	YNL290W	YOL094C
987	YOL094C	YOR217W
988	YBR088C	YDL064W
989	YDL064W	YGL016W
990	YDL064W	YDL064W
991	YBR088C	YDR409W
992	YDL064W	YDR409W
993	YCR088W	YCR088W
994	YCR088W	YNL020C
995	YER172C	YKR086W
996	YHR165C	YKR086W
997	YBR055C	YHR165C
998	YHR165C	YJR050W
999	YER013W	YHR165C
1000	YCR063W	YHR165C
1001	YAL032C	YHR165C
1002	YHR165C	YKL095W
1003	YBL074C	YHR165C
1004	YER172C	YHR165C
1005	YHR165C	YHR165C
1006	YBR127C	YDL185W
1007	YDL185W	YDL185W
1008	YBR127C	YOR332W
1009	YBR127C	YEL051W
1010	YDL185W	YEL051W
1011	YEL051W	YLR447C
1012	YEL051W	YEL051W
1013	YHR041C	YIL021W
1014	YGR104C	YHR041C
1015	YHR041C	YHR041C
1016	YJL034W	YJL034W
1017	YJL034W	YOL031C
1018	YLR249W	YLR249W
1019	YOR176W	YOR176W
1020	YCR084C	YCR084C
1021	YGR240C	YMR205C
1022	YBL016W	YBL016W
1023	YHL033C	YHR052W
1024	YGR103W	YHL033C
1025	YGR103W	YNL002C
1026	YPR141C	YPR141C
1027	YPL253C	YPR141C
1028	YGL249W	YHR153C
1029	YOL001W	YPL031C
1030	YOL001W	YOL001W
1031	YGL134W	YPL031C
1032	YDL185W	YGR020C
1033	YEL051W	YGR020C
1034	YNL138W	YNL138W
1035	YCL040W	YCL040W
1036	YLR398C	YPR189W
1037	YGL213C	YPR189W
1038	YGL213C	YLR398C
1039	YGL213C	YGL213C
1040	YCL043C	YCL043C
1041	YPR167C	YPR167C
1042	YBL093C	YLR071C
1043	YDR308C	YLR071C
1044	YDR308C	YNR010W
1045	YLR071C	YPR168W
1046	YBL093C	YPR168W
1047	YDR308C	YPR168W
1048	YLR071C	YOR174W
1049	YNR010W	YOR174W
1050	YGL127C	YOR174W
1051	YDR308C	YOR174W
1052	YOL135C	YOR174W
1053	YKL079W	YOR326W
1054	YGL106W	YOR326W
1055	YGL106W	YGL106W
1056	YMR163C	YOR326W
1057	YLR190W	YOR326W
1058	YGL233W	YJL085W
1059	YBR102C	YJL085W
1060	YBR102C	YGL233W
1061	YBR102C	YPR055W
1062	YDR166C	YJL085W
1063	YDR166C	YIL068C
1064	YDR166C	YPR055W
1065	YDR166C	YER008C
1066	YBR102C	YDR166C
1067	YBR055C	YPR178W
1068	YBR055C	YEL026W
1069	YEL026W	YPR178W
1070	YBR055C	YGR091W
1071	YGR091W	YHR165C
1072	YEL026W	YGR091W
1073	YBR055C	YPR082C
1074	YHR165C	YPR082C
1075	YGR091W	YPR082C
1076	YDL030W	YJL203W
1077	YDL030W	YGR074W
1078	YER172C	YGR074W
1079	YGR074W	YHR165C
1080	YER029C	YGR074W
1081	YGR074W	YIL061C
1082	YDL030W	YLR275W
1083	YHR165C	YLR275W
1084	YLR275W	YPR182W
1085	YIL061C	YLR275W
1086	YGR074W	YLR275W
1087	YDL030W	YOR319W
1088	YMR240C	YOR319W
1089	YML049C	YOR319W
1090	YDL043C	YOR319W
1091	YGR184C	YGR184C
1092	YML007W	YML007W
1093	YDR473C	YPR178W
1094	YDR473C	YER172C
1095	YDR473C	YHR165C
1096	YBL026W	YDR473C
1097	YDR473C	YEL026W
1098	YIL115C	YOR046C
1099	YIL115C	YJL061W
1100	YDL207W	YOR046C
1101	YDL207W	YDR192C
1102	YBR135W	YBR135W
1103	YOR098C	YOR098C
1104	YLR347C	YOR098C
1105	YGL011C	YOR362C
1106	YGR135W	YOR362C
1107	YGL011C	YGR135W
1108	YER012W	YGR135W
1109	YML092C	YOR362C
1110	YGL011C	YML092C
1111	YGR135W	YML092C
1112	YFR050C	YOR362C
1113	YFR050C	YGL011C
1114	YBL041W	YFR050C
1115	YFR050C	YOR157C
1116	YOR117W	YOR362C
1117	YGR253C	YOR117W
1118	YKL206C	YOR362C
1119	YGR253C	YKL206C
1120	YJL001W	YOR362C
1121	YGL011C	YJL001W
1122	YJL001W	YOR157C
1123	YFR050C	YJL001W
1124	YJL001W	YJL001W
1125	YMR314W	YOR362C
1126	YGR135W	YMR314W
1127	YML092C	YMR314W
1128	YBL041W	YMR314W
1129	YFR050C	YMR314W
1130	YGR253C	YMR314W
1131	YMR314W	YOR117W
1132	YKL145W	YMR314W
1133	YKL206C	YMR314W
1134	YOR259C	YOR362C
1135	YGL011C	YOR259C
1136	YOR117W	YOR259C
1137	YDR394W	YOR259C
1138	YKL145W	YOR259C
1139	YFR004W	YOR259C
1140	YGL011C	YOR157C
1141	YGR135W	YOR157C
1142	YML092C	YOR157C
1143	YBL041W	YOR157C
1144	YDR394W	YGL011C
1145	YDR394W	YML092C
1146	YDR394W	YFR052W
1147	YDR394W	YIL075C
1148	YDL147W	YGL011C
1149	YDL147W	YDR394W
1150	YDL147W	YFR004W
1151	YDL147W	YOR259C
1152	YDL147W	YDR427W
1153	YDL147W	YOR261C
1154	YDL004W	YPL271W
1155	YBR039W	YDL004W
1156	Q0130	YDL004W
1157	YJR050W	YKL095W
1158	YER013W	YKL095W
1159	YJR050W	YLL036C
1160	YCR063W	YLL036C
1161	YLL036C	YLL036C
1162	YDR364C	YJR050W
1163	YCR063W	YDR364C
1164	YDR364C	YHR165C
1165	YJR050W	YMR213W
1166	YAL032C	YMR213W
1167	YKL095W	YMR213W
1168	YLL036C	YMR213W
1169	YHR165C	YMR213W
1170	YBR065C	YMR213W
1171	YDR364C	YMR213W
1172	YGR129W	YMR213W
1173	YDL209C	YJR050W
1174	YCR063W	YDL209C
1175	YDL209C	YLL036C
1176	YDL209C	YHR165C
1177	YBR065C	YDL209C
1178	YGL097W	YNL189W
1179	YLR335W	YNL189W
1180	YGL238W	YNL189W
1181	YNL189W	YPL020C
1182	YNL189W	YNL189W
1183	YNL262W	YPR175W
1184	YEL032W	YPR175W
1185	YCL016C	YNL262W
1186	YBL023C	YNL262W
1187	YBL023C	YEL032W
1188	YLR274W	YNL262W
1189	YEL032W	YLR274W
1190	YLR274W	YPR175W
1191	YBL023C	YLR274W
1192	YDL066W	YDL066W
1193	YMR033W	YOR290C
1194	YIL126W	YMR033W
1195	YGR275W	YMR033W
1196	YMR033W	YMR033W
1197	YOR290C	YPR034W
1198	YIL126W	YPR034W
1199	YGR275W	YPR034W
1200	YMR033W	YPR034W
1201	YDR530C	YDR530C
1202	YER012W	YER012W
1203	YER012W	YER094C
1204	YER094C	YGR135W
1205	YER094C	YML092C
1206	YBL041W	YER094C
1207	YER094C	YOR157C
1208	YER012W	YPR103W
1209	YBL041W	YPR103W
1210	YOR157C	YPR103W
1211	YER094C	YPR103W
1212	YER012W	YOL038W
1213	YGR135W	YOL038W
1214	YML092C	YOL038W
1215	YOL038W	YPR103W
1216	YGR253C	YOL038W
1217	YKL145W	YOL038W
1218	YKL080W	YOR332W
1219	YEL027W	YKL080W
1220	YOR332W	YPR036W
1221	YOR270C	YPR036W
1222	YMR054W	YPR036W
1223	YHR039C-A	YOR332W
1224	YHR039C-A	YKL080W
1225	YHR039C-A	YOR270C
1226	YHR039C-A	YMR054W
1227	YHR039C-A	YPR036W
1228	YGR092W	YIL106W
1229	YIL106W	YIL106W
1230	YDR189W	YDR189W
1231	YDR189W	YLR026C
1232	YIL109C	YLR026C
1233	YJL115W	YPL153C
1234	YJL115W	YJL115W
1235	YBL051C	YPL153C
1236	YDL101C	YPL153C
1237	YLR043C	YLR043C
1238	YBR097W	YLR240W
1239	YBR097W	YPL120W
1240	YPL120W	YPL120W
1241	YBR097W	YLR360W
1242	YLR360W	YPL120W
1243	YGL233W	YPR055W
1244	YIL068C	YPR055W
1245	YGL233W	YLR166C
1246	YLR166C	YPR055W
1247	YBR102C	YLR166C
1248	YDL150W	YOR207C
1249	YKR025W	YOR207C
1250	YDL150W	YKR025W
1251	YKR025W	YNR003C
1252	YAR007C	YNL312W
1253	YAR007C	YJL173C
1254	YJL173C	YNL312W
1255	YGL248W	YGL248W
1256	YGR209C	YLR109W
1257	YLR109W	YLR109W
1258	YER042W	YGR209C
1259	YER042W	YER042W
1260	YGL156W	YGL156W
1261	YNL229C	YNL229C
1262	YPR074C	YPR074C
1263	YEL034W	YGL016W
1264	YDR243C	YDR243C
1265	YLR027C	YLR027C
1266	YLR362W	YLR362W
1267	YGR116W	YPR133C
1268	YPR133C	YPR133C
1269	YGR135W	YGR253C
1270	YGR253C	YML092C
1271	YBL041W	YGR253C
1272	YGR253C	YPR103W
1273	YDL007W	YGR135W
1274	YDL007W	YDR394W
1275	YDL007W	YKL145W
1276	YDL007W	YHR027C
1277	YDL007W	YOL038W
1278	YGL048C	YGR135W
1279	YGL048C	YML092C
1280	YGL048C	YIL075C
1281	YDR394W	YGL048C
1282	YGL048C	YKL145W
1283	YER021W	YGL048C
1284	YDL007W	YGL048C
1285	YDL097C	YML092C
1286	YDL097C	YDR394W
1287	YDL097C	YFR004W
1288	YDL097C	YGL048C
1289	YDL097C	YPR108W
1290	YDL097C	YOR261C
1291	YDL097C	YDL147W
1292	YMR203W	YMR203W
1293	YMR203W	YOR045W
1294	YMR203W	YNL131W
1295	YNL131W	YOR045W
1296	YMR203W	YNL070W
1297	YMR203W	YPR133W-A
1298	YNL131W	YPR133W-A
1299	YEL027W	YHR026W
1300	YEL027W	YEL027W
1301	YHR026W	YLR447C
1302	YEL027W	YLR447C
1303	YKL080W	YLR447C
1304	YHR026W	YPL234C
1305	YEL027W	YPL234C
1306	YLR447C	YPL234C
1307	YGR106C	YHR026W
1308	YEL027W	YGR106C
1309	YGR106C	YLR447C
1310	YDR293C	YNL161W
1311	YFL034C-B	YNL161W
1312	YEL032W	YPR019W
1313	YBL023C	YPR019W
1314	YEL032W	YOL146W
1315	YLR274W	YOL146W
1316	YJL072C	YOL146W
1317	YDR489W	YOL146W
1318	YMR079W	YMR079W
1319	YDR013W	YPR175W
1320	YDR013W	YLR274W
1321	YDR013W	YJL072C
1322	YDR013W	YDR489W
1323	YDR013W	YLR103C
1324	YDR013W	YOL146W
1325	YKR048C	YKR048C
1326	YNL007C	YNL007C
1327	YGL044C	YMR061W
1328	YIR029W	YIR029W
1329	YBR065C	YCR063W
1330	YAL032C	YBR065C
1331	YCR035C	YGR158C
1332	YGR158C	YHR069C
1333	YCR035C	YGR095C
1334	YGR095C	YGR158C
1335	YCR035C	YNL232W
1336	YHR069C	YNL232W
1337	YGR158C	YNL232W
1338	YGR095C	YNL232W
1339	YCR035C	YDR280W
1340	YDR280W	YHR069C
1341	YDR280W	YGR195W
1342	YDR280W	YGR095C
1343	YCR035C	YOL021C
1344	YGR195W	YOL021C
1345	YDR280W	YOL021C
1346	YCR035C	YOR076C
1347	YHR069C	YOR076C
1348	YGR158C	YOR076C
1349	YNL232W	YOR076C
1350	YCR035C	YOR001W
1351	YHR069C	YOR001W
1352	YHR081W	YOR001W
1353	YJL050W	YOR001W
1354	YGR158C	YOR001W
1355	YNL232W	YOR001W
1356	YOL142W	YOR001W
1357	YCR035C	YDL111C
1358	YDL111C	YHR069C
1359	YDL111C	YGR195W
1360	YDL111C	YGR158C
1361	YDL111C	YOL021C
1362	YCL031C	YGR090W
1363	YCR083W	YCR083W
1364	YBL064C	YCR083W
1365	YCR072C	YPL131W
1366	YCR072C	YER126C
1367	YER126C	YKL009W
1368	YER095W	YER095W
1369	YNL064C	YNL064C
1370	YKL015W	YKL015W
1371	YCL016C	YHR191C
1372	YCL016C	YMR078C
1373	YHR191C	YMR078C
1374	YCL054W	YLR002C
1375	YCL059C	YIL019W
1376	YCL008C	YCL008C
1377	YCL008C	YGR206W
1378	YGR206W	YGR206W
1379	YCL008C	YPL065W
1380	YPL065W	YPL065W
1381	YCL008C	YLR119W
1382	YGR206W	YLR119W
1383	YLR119W	YPL065W
1384	YLR119W	YLR119W
1385	YCR030C	YCR030C
1386	YCR047C	YNR046W
1387	YCR052W	YIL126W
1388	YIL126W	YIL126W
1389	YCR052W	YFR037C
1390	YFR037C	YIL126W
1391	YFR037C	YMR091C
1392	YBL006C	YFR037C
1393	YFR037C	YFR037C
1394	YCR052W	YML127W
1395	YIL126W	YML127W
1396	YHR056C	YML127W
1397	YFR037C	YML127W
1398	YCR052W	YLR033W
1399	YIL126W	YLR033W
1400	YBL006C	YLR033W
1401	YFR037C	YLR033W
1402	YKR008W	YLR033W
1403	YLR033W	YML127W
1404	YLR033W	YLR357W
1405	YDR303C	YLR033W
1406	YCR020W-B	YCR052W
1407	YCR020W-B	YIL126W
1408	YCR020W-B	YFR037C
1409	YCR020W-B	YLR033W
1410	YCR057C	YHR148W
1411	YHR148W	YHR148W
1412	YCR057C	YER082C
1413	YER082C	YHR148W
1414	YER082C	YLL011W
1415	YCR057C	YJR002W
1416	YHR148W	YJR002W
1417	YJR002W	YJR002W
1418	YCR057C	YLR409C
1419	YJL069C	YLR409C
1420	YJL109C	YLR409C
1421	YDR398W	YLR409C
1422	YLR222C	YLR409C
1423	YCR057C	YLR129W
1424	YLR129W	YLR222C
1425	YCR060W	YHR034C
1426	YBL026W	YCR077C
1427	YCR077C	YDL160C
1428	YCR077C	YNL118C
1429	YCR077C	YLR438C-A
1430	YBL026W	YLR438C-A
1431	YJL124C	YLR438C-A
1432	YJR022W	YLR438C-A
1433	YLR438C-A	YLR438C-A
1434	YCR086W	YCR086W
1435	YCR086W	YER106W
1436	YER106W	YPL204W
1437	YCR086W	YIL031W
1438	YCR086W	YKR010C
1439	YKR010C	YPR135W
1440	YCR086W	YDR439W
1441	YCR086W	YOR264W
1442	YCR093W	YNR052C
1443	YAL021C	YNR052C
1444	YNR052C	YNR052C
1445	YCR093W	YNL288W
1446	YAL026C	YCR094W
1447	YBL058W	YDL126C
1448	YGR188C	YOR026W
1449	YJL013C	YOR026W
1450	YGL093W	YOR026W
1451	YJR123W	YLR186W
1452	YLR186W	YLR186W
1453	YJR123W	YOR167C
1454	YLR258W	YLR258W
1455	YIL160C	YIL160C
1456	YDR142C	YIL160C
1457	YGR239C	YIL160C
1458	YDR142C	YGR239C
1459	YLR148W	YLR148W
1460	YDR483W	YDR483W
1461	YGR029W	YGR029W
1462	YGL070C	YPL129W
1463	YAL032C	YGR129W
1464	YAL032C	YDR163W
1465	YDR163W	YHR165C
1466	YAL032C	YLR117C
1467	YHR165C	YLR117C
1468	YGR129W	YLR117C
1469	YLR117C	YMR213W
1470	YDR163W	YLR117C
1471	YDR416W	YLR117C
1472	YAL032C	YPL151C
1473	YHR165C	YPL151C
1474	YKL173W	YPL151C
1475	YGL128C	YPL151C
1476	YDR163W	YPL151C
1477	YLR117C	YPL151C
1478	YAL033W	YBL018C
1479	YAL033W	YBR167C
1480	YBR167C	YBR167C
1481	YAL033W	YHR062C
1482	YBL018C	YHR062C
1483	YBR257W	YHR062C
1484	YAL033W	YNL221C
1485	YBR167C	YNL221C
1486	YBR257W	YNL221C
1487	YHR062C	YNL221C
1488	YHR089C	YLR175W
1489	YLR175W	YLR175W
1490	YOR136W	YOR136W
1491	YNL037C	YOR136W
1492	YNL037C	YNL037C
1493	YKL095W	YNL245C
1494	YHR165C	YNL245C
1495	YDR416W	YKL095W
1496	YDR416W	YGL120C
1497	YDR416W	YGR129W
1498	YDR416W	YMR213W
1499	YGR028W	YGR028W
1500	YGL148W	YGL148W
1501	YER177W	YER177W
1502	YDR001C	YER177W
1503	YER177W	YLR138W
1504	YAL055W	YGR133W
1505	YBR200W	YHL007C
1506	YBR023C	YJL099W
1507	YJL099W	YJL099W
1508	YJR093C	YKR002W
1509	YBL023C	YJR046W
1510	YJR046W	YPR019W
1511	YBL023C	YNL261W
1512	YBR060C	YNL261W
1513	YHR118C	YNL261W
1514	YBL023C	YGL201C
1515	YGL201C	YLR274W
1516	YGL201C	YPR019W
1517	YBR202W	YGL201C
1518	YGL201C	YJR046W
1519	YGL201C	YNL261W
1520	YBL023C	YLR103C
1521	YLR103C	YLR274W
1522	YJL072C	YLR103C
1523	YLR103C	YPR135W
1524	YDR489W	YLR103C
1525	YJL072C	YLR274W
1526	YDR353W	YDR353W
1527	YGR218W	YLR293C
1528	YGR218W	YIL063C
1529	YDR002W	YGR218W
1530	YDR002W	YLR293C
1531	YAL030W	YPL232W
1532	YAL030W	YGR009C
1533	YGR009C	YPL232W
1534	YGR009C	YGR009C
1535	YJR139C	YJR139C
1536	YAL012W	YAL012W
1537	YAL023C	YDL095W
1538	YAL020C	YAL020C
1539	YAL020C	YBL071W-A
1540	YBL071W-A	YBL071W-A
1541	YLL026W	YLL026W
1542	YPR060C	YPR060C
1543	YOR211C	YOR211C
1544	YPR035W	YPR035W
1545	YGR144W	YGR144W
1546	YDR052C	YMR001C
1547	YMR308C	YPL020C
1548	YMR153W	YMR308C
1549	YMR153W	YMR153W
1550	YML120C	YML120C
1551	YHR079C	YHR079C
1552	YKL212W	YKL212W
1553	YDR372C	YKL212W
1554	YDR372C	YDR372C
1555	YNR043W	YNR043W
1556	YGR253C	YKL145W
1557	YKL145W	YOR117W
1558	YGR253C	YLR199C
1559	YKL206C	YLR199C
1560	YLR199C	YMR314W
1561	YLR199C	YOL038W
1562	YGR253C	YLR021W
1563	YGR253C	YPL144W
1564	YLR021W	YPL144W
1565	YDR356W	YDR356W
1566	YDL078C	YDL078C
1567	YCR028C-A	YCR028C-A
1568	YJL115W	YLL002W
1569	YLL002W	YNL246W
1570	YBR010W	YLL002W
1571	YLL002W	YNL031C
1572	YLL002W	YLL002W
1573	YBR249C	YBR249C
1574	YAL029C	YAL029C
1575	YAL029C	YBR130C
1576	YBR130C	YKL130C
1577	YBR130C	YBR130C
1578	YDR427W	YFR052W
1579	YDR427W	YOR117W
1580	YDR427W	YHR200W
1581	YDR427W	YFR004W
1582	YFR052W	YOR261C
1583	YDR394W	YOR261C
1584	YHR200W	YOR261C
1585	YER021W	YOR261C
1586	YFR004W	YOR261C
1587	YOR259C	YOR261C
1588	YDR427W	YOR261C
1589	YOR261C	YPR108W
1590	YOR261C	YOR261C
1591	YBR079C	YMR309C
1592	YGR140W	YGR140W
1593	YGR140W	YMR094W
1594	YGL122C	YGL122C
1595	YGL122C	YMR255W
1596	YLL036C	YPR101W
1597	YMR213W	YPR101W
1598	YDL043C	YJL203W
1599	YDL043C	YMR288W
1600	YDL043C	YMR240C
1601	YHR027C	YIL075C
1602	YEL037C	YHR027C
1603	YHR027C	YKL145W
1604	YGR229C	YGR229C
1605	YBR253W	YER022W
1606	YBR253W	YBR253W
1607	YER022W	YMR112C
1608	YBR253W	YMR112C
1609	YGR104C	YMR112C
1610	YBR193C	YMR112C
1611	YMR112C	YMR112C
1612	YGR155W	YGR155W
1613	YNL016W	YNL016W
1614	YPL106C	YPL106C
1615	YBL006C	YIL126W
1616	YIL126W	YLR357W
1617	YFR037C	YLR357W
1618	YKR008W	YLR357W
1619	YLR357W	YML127W
1620	YLR357W	YLR357W
1621	YDR303C	YIL126W
1622	YDR303C	YHR056C
1623	YDR303C	YML127W
1624	YKL203C	YKL203C
1625	YKL203C	YNL006W
1626	YKL203C	YMR068W
1627	YKL203C	YOL078W
1628	YNL006W	YOL078W
1629	YOL078W	YOL078W
1630	YEL048C	YEL048C
1631	YDL190C	YEL037C
1632	YDL190C	YMR276W
1633	YEL037C	YPL096W
1634	YBR152W	YER172C
1635	YER172C	YOR308C
1636	YHR165C	YOR308C
1637	YLR275W	YOR308C
1638	YER164W	YER164W
1639	YDR311W	YPL122C
1640	YIL143C	YPL122C
1641	YDR311W	YPR056W
1642	YPL122C	YPR056W
1643	YLR005W	YPR056W
1644	YBL007C	YFR024C-A
1645	YMR106C	YMR284W
1646	YLR321C	YMR091C
1647	YFR037C	YLR321C
1648	YLR321C	YML127W
1649	YBR060C	YHR118C
1650	YBR060C	YLL004W
1651	YHR118C	YLL004W
1652	YLL004W	YNL261W
1653	YLL004W	YML065W
1654	YDR375C	YDR375C
1655	YKL035W	YKL035W
1656	YDR339C	YHR148W
1657	YDR339C	YER082C
1658	YFL008W	YFL008W
1659	YDL003W	YFL008W
1660	YDL003W	YIL026C
1661	YDL003W	YJL074C
1662	YDL003W	YMR076C
1663	YDL003W	YDL003W
1664	YBR172C	YBR172C
1665	YBR172C	YLR116W
1666	YLR116W	YLR116W
1667	YGR063C	YGR063C
1668	YDR292C	YKL154W
1669	YKL154W	YKL154W
1670	YDR103W	YDR103W
1671	YHR200W	YOR117W
1672	YIL007C	YOR117W
1673	YIL007C	YIL007C
1674	YDR394W	YGR232W
1675	YBR272C	YKL145W
1676	YBR272C	YBR272C
1677	YFR010W	YKL145W
1678	YBR153W	YBR153W
1679	YBR252W	YBR252W
1680	YIL104C	YLR175W
1681	YHR072W-A	YLR175W
1682	YER009W	YER009W
1683	YER008C	YMR183C
1684	YGR006W	YHR165C
1685	YGR006W	YGR006W
1686	YHR165C	YKL173W
1687	YHR165C	YKR022C
1688	YGR278W	YHR165C
1689	YGR278W	YKL173W
1690	YDR088C	YHR165C
1691	YDR088C	YGR006W
1692	YDR088C	YGR278W
1693	YDR482C	YHR165C
1694	YDR482C	YKL173W
1695	YDR482C	YGR278W
1696	YHR165C	YLR424W
1697	YKL173W	YLR424W
1698	YKR022C	YLR424W
1699	YGL128C	YLR424W
1700	YDL098C	YHR165C
1701	YDL098C	YGR075C
1702	YNL243W	YNL243W
1703	YDL161W	YNL243W
1704	YDL161W	YDL161W
1705	YJL109C	YLL011W
1706	YER082C	YJL109C
1707	YJL069C	YJL109C
1708	YDR449C	YLL011W
1709	YDR449C	YJL069C
1710	YBR170C	YGR048W
1711	YEL002C	YGL022W
1712	YEL002C	YJL002C
1713	YGL022W	YJL002C
1714	YEL002C	YOR103C
1715	YGL022W	YOR103C
1716	YJL002C	YOR103C
1717	YEL002C	YMR149W
1718	YGL022W	YMR149W
1719	YJL002C	YMR149W
1720	YMR149W	YOR103C
1721	YBL080C	YGR102C
1722	YBL080C	YMR293C
1723	YGR102C	YMR293C
1724	YER018C	YOL069W
1725	YIL144W	YOL069W
1726	YER018C	YIL144W
1727	YMR117C	YOL069W
1728	YER018C	YMR117C
1729	YIL144W	YMR117C
1730	YIR010W	YMR117C
1731	YFR046C	YMR117C
1732	YMR125W	YPL178W
1733	YIL061C	YPL178W
1734	YKL186C	YKL186C
1735	YKL186C	YPL169C
1736	YPL169C	YPL169C
1737	YML028W	YML028W
1738	YJR099W	YJR099W
1739	YBR081C	YBR198C
1740	YBR081C	YMR236W
1741	YBR198C	YMR236W
1742	YMR236W	YOL148C
1743	YGL112C	YMR236W
1744	YGL066W	YMR236W
1745	YDR145W	YMR236W
1746	YIR012W	YLR075W
1747	YBL078C	YOL082W
1748	YBL078C	YKR051W
1749	YBL078C	YBL078C
1750	YBL001C	YBL001C
1751	YDL226C	YFR051C
1752	YFR051C	YFR051C
1753	YOR143C	YOR143C
1754	YMR094W	YMR168C
1755	YMR168C	YMR168C
1756	YKL059C	YLR277C
1757	YKL057C	YKL057C
1758	YKL055C	YKL055C
1759	YPL145C	YPL145C
1760	YAR042W	YHR195W
1761	YKL067W	YKL067W
1762	YDR254W	YKL049C
1763	YBR107C	YDR254W
1764	YBR211C	YDR254W
1765	YKR054C	YKR054C
1766	YKR054C	YOR269W
1767	YOR269W	YOR269W
1768	YKL213C	YKL213C
1769	YKL173W	YLR147C
1770	YER029C	YLR147C
1771	YFL017W-A	YLR147C
1772	YKL130C	YKL130C
1773	YHR066W	YKL082C
1774	YKL069W	YKL069W
1775	YKL042W	YKL042W
1776	YKL028W	YKR062W
1777	YKL002W	YPR173C
1778	YER128W	YPR173C
1779	YPR173C	YPR173C
1780	YDR468C	YKR020W
1781	YDR468C	YDR468C
1782	YIL065C	YKR036C
1783	YKR043C	YKR043C
1784	YKR051W	YKR051W
1785	YDR472W	YKR068C
1786	YKR070W	YKR070W
1787	YKR076W	YKR076W
1788	YKR081C	YOR294W
1789	YOR294W	YOR294W
1790	YGR185C	YGR185C
1791	YCL026C-A	YCL026C-A
1792	YBR034C	YBR034C
1793	YBR035C	YBR035C
1794	YBL088C	YBL088C
1795	YBR136W	YDR499W
1796	YDR499W	YDR499W
1797	YBR149W	YBR149W
1798	YBR175W	YHR119W
1799	YAR003W	YBR175W
1800	YAR003W	YHR119W
1801	YBR175W	YPL138C
1802	YAR003W	YPL138C
1803	YBR010W	YPL138C
1804	YNL031C	YPL138C
1805	YBR198C	YOL148C
1806	YHR099W	YOL148C
1807	YBR245C	YFR013W
1808	YBL097W	YDR325W
1809	YBL079W	YBL079W
1810	YBL078C	YHR171W
1811	YHR171W	YHR171W
1812	YBL078C	YIL146C
1813	YBL026W	YJL124C
1814	YER112W	YJL124C
1815	YBL026W	YJR022W
1816	YER112W	YJR022W
1817	YBL026W	YMR268C
1818	YER146W	YMR268C
1819	YMR268C	YMR268C
1820	YBL006C	YKR008W
1821	YFR037C	YKR008W
1822	YBR046C	YBR046C
1823	YBR061C	YPL183C
1824	YBR077C	YBR077C
1825	YBR077C	YGR163W
1826	YBR077C	YML121W
1827	YGR163W	YML121W
1828	YBR077C	YKR007W
1829	YGR163W	YKR007W
1830	YKR007W	YML121W
1831	YBR077C	YCR075W-A
1832	YCR075W-A	YKR007W
1833	YBR087W	YJR068W
1834	YJR068W	YNL290W
1835	YBR105C	YIL017C
1836	YIL017C	YMR135C
1837	YIL017C	YIL097W
1838	YBR105C	YGL227W
1839	YGL227W	YMR135C
1840	YGL227W	YIL017C
1841	YBR107C	YLR381W
1842	YJR135C	YLR381W
1843	YLR381W	YPL018W
1844	YLR381W	YPR046W
1845	YLR381W	YLR381W
1846	YBR137W	YBR137W
1847	YBR167C	YGR030C
1848	YGR030C	YHR062C
1849	YGR030C	YNL221C
1850	YBR211C	YGR179C
1851	YDR254W	YGR179C
1852	YBR211C	YPL018W
1853	YDR254W	YPL018W
1854	YER147C	YPL018W
1855	YGR179C	YPL018W
1856	YBR211C	YLR315W
1857	YGR179C	YLR315W
1858	YBR211C	YDR383C
1859	YDR254W	YDR383C
1860	YDR383C	YGR179C
1861	YDR383C	YPL018W
1862	YDR383C	YLR315W
1863	YDR318W	YDR383C
1864	YBR217W	YPL149W
1865	YMR159C	YPL149W
1866	YPL149W	YPL149W
1867	YBR223C	YBR223C
1868	YBR257W	YIR015W
1869	YBR257W	YNL282W
1870	YIR015W	YNL282W
1871	YBR260C	YBR260C
1872	YBR283C	YER019C-A
1873	YMR022W	YMR264W
1874	YEL019C	YOL034W
1875	YOL034W	YOL034W
1876	YNL259C	YNL259C
1877	YDR270W	YNL259C
1878	YHR073W	YHR073W
1879	YHR183W	YHR183W
1880	YDR078C	YHL006C
1881	YHL006C	YLR376C
1882	YDR078C	YLR376C
1883	YIL132C	YLR376C
1884	YHL002W	YHL002W
1885	YHR029C	YHR029C
1886	YHR066W	YPR143W
1887	YHR088W	YPR143W
1888	YGR195W	YHR069C
1889	YHR080C	YHR080C
1890	YHR081W	YJL050W
1891	YFL024C	YHR090C
1892	YHR090C	YJR082C
1893	YFL024C	YJR082C
1894	YHR090C	YOR244W
1895	YFL024C	YOR244W
1896	YOR244W	YOR244W
1897	YHR099W	YHR099W
1898	YEL018W	YHR099W
1899	YDR359C	YHR099W
1900	YDR359C	YFL039C
1901	YDR359C	YJL081C
1902	YHR108W	YHR108W
1903	YHR119W	YLR015W
1904	YAR003W	YLR015W
1905	YHR124W	YHR124W
1906	YER038C	YHR154W
1907	YHR154W	YLR320W
1908	YHR154W	YLR135W
1909	YHR171W	YNR007C
1910	YHR171W	YLL042C
1911	YLL042C	YLL042C
1912	YHR172W	YLR212C
1913	YLR212C	YLR212C
1914	YHR172W	YNL126W
1915	YLR212C	YNL126W
1916	YHR187W	YPL101W
1917	YHR187W	YMR312W
1918	YMR312W	YPL101W
1919	YEL013W	YHR195W
1920	YEL013W	YEL013W
1921	YGR128C	YHR196W
1922	YDR398W	YHR196W
1923	YDR398W	YJL069C
1924	YDR398W	YGR128C
1925	YDR398W	YPL126W
1926	YHR196W	YMR093W
1927	YJL069C	YMR093W
1928	YMR093W	YPL126W
1929	YDR398W	YMR093W
1930	YDR254W	YDR318W
1931	YDR318W	YGR179C
1932	YDR318W	YPL018W
1933	YDR318W	YLR315W
1934	YAL035W	YMR260C
1935	YMR167W	YOR033C
1936	YMR167W	YOL043C
1937	YDL195W	YLR208W
1938	YLR208W	YPL085W
1939	YGL092W	YLR208W
1940	YDL116W	YLR208W
1941	YFR031C	YLR086W
1942	YIR034C	YIR034C
1943	YNR050C	YNR050C
1944	YGL022W	YOR085W
1945	YDL232W	YGL022W
1946	YIL142W	YIL142W
1947	YDR188W	YJL014W
1948	YDR188W	YDR188W
1949	YDR228C	YOR250C
1950	YDR373W	YNL267W
1951	YPL050C	YPL050C
1952	YDL160C	YEL015W
1953	YHR086W	YML046W
1954	YDR235W	YML046W
1955	YDR235W	YFL017W-A
1956	YDR235W	YLR147C
1957	YDR235W	YGR013W
1958	YDR235W	YHR086W
1959	YDR235W	YIL061C
1960	YDR240C	YML046W
1961	YDR240C	YGR013W
1962	YDR240C	YHR086W
1963	YDR235W	YDR240C
1964	YLR298C	YML046W
1965	YLR147C	YLR298C
1966	YHR086W	YLR298C
1967	YIL061C	YLR298C
1968	YDR235W	YLR298C
1969	YDR240C	YLR298C
1970	YML046W	YPL213W
1971	YER029C	YPL213W
1972	YIR009W	YPL213W
1973	YDR416W	YPL213W
1974	YAL036C	YOR091W
1975	YIL147C	YIL147C
1976	YDL235C	YIL147C
1977	YDL235C	YLR006C
1978	YDL235C	YDL235C
1979	YGL189C	YLR435W
1980	YEL013W	YPR185W
1981	YEL026W	YJL069C
1982	YEL026W	YPL193W
1983	YJR055W	YPL193W
1984	YER010C	YER010C
1985	YER018C	YIR010W
1986	YER018C	YFR046C
1987	YER029C	YIL061C
1988	YFL017W-A	YIL061C
1989	YIL061C	YLR147C
1990	YIL061C	YPR182W
1991	YER030W	YOL012C
1992	YDR334W	YOL012C
1993	YOL012C	YOR244W
1994	YER049W	YER049W
1995	YER057C	YER057C
1996	YDL100C	YER083C
1997	YDL100C	YGL020C
1998	YDL100C	YOR164C
[truncated: 292 more rows]

## Sheet: Fig1d
dataset	obs_fraction	neg_fraction	neg_fraction_error	neg_p	pos_fraction	pos_fraction_error	pos_p	score	score_error
Tarassov	5.56502	0.102442	0.0754117	0	6.2703	0.253833	0.00470701	89.5	3.9
YeRI	5.45145	0.0559341	0.0561613	0	5.74787	0.160136	0.0157256	94.6	2.9
CCSB-YI1	6.54206	0.0394393	0.0493458	0	6.67539	0.116511	0.0852329	99.1	1.4
Ito-core	9.07859	0.0588076	0.0888889	0	9.09214	0.0758808	0.262529	99.8	0.8
Uetz-screen	9.39044	0.0431631	0.0840198	0	9.40033	0.179572	0.417309	99.9	1.9
Lit-BM-20	42.3623	0.454458	0.159228	0	44.9267	0.596252	3.29613e-05	94.2	1.3
STRING(HsC)	92.845	3.79568	0.461045	0	94.6326	0.247019	0.0608078	97	1.9
STRING(LC)	0.227144	3.97416	0.472005	1	63.201	0.921635	0	-6.4	3
PRS	40.7407	0.232407	0.460185	0	41.1944	0.824074	0.298971	99.9	0.7
RRS	0	0.00252525	0.0338384	0.529744	0.00505051	0.0505051	0.411874	0	0

## Sheet: Fig3ahuri_rand_screens_vs_litbm
numScreens	Overlap_fraction	Overlap_fraction_std	score	score_std
1	1.99464	0.877371	62.8	1.93907
2	2.66126	0.845458	59.8	2.89137
3	3.1084	0.7386	57.6	2.05913
4	3.56967	0.54021	55.7	1.34536
5	4.21248	0.192054	54.8	0.979796
6	4.49818	0.0767575	54.5	0.921954
7	4.68343	0.0980406	53.4	0.8
8	4.79057	0.120768	53.1	0.943398
9	5.04427	0	52.1	0.3

## Sheet: Fig3b_I3D_vs_string
A	B	Overlap_fraction	score	score_std
I3D	STRING(LC)	85.6021	-7	1
I3D	STRING(MC)	5.28796	-2	1
I3D	STRING(HC)	1.09948	11	1
I3D	STRING(HsC)	0.209424	97	2

## Sheet: Fig3c_GI_I3D
dataset	Overlap_fraction	score	score_std
GI_ExE_neg	20.4429	64.3	4.8
GI_NxN_pos	3.40716	23.3	6.2
GI_NxN_neg	1.02215	0.1	6.3
GI_ExE_pos	0.454287	-8	5.2

## Sheet: Fig4a_yeast
A	B	Overlap_fraction	score	score_std
YeRI	Ito-core	0.098916	0.973	0.027
YeRI	Uetz-screen	0.0906096	0.99	0.02
YeRI	CCSB-YI1	0.071028	0.977	0.025
YeRI	Lit-BM-20	0.114894	0.889	0.023
YeRI	Tarassov	0.0207447	0.99	0.018
YeRI	Sys-NB-06	0.093617	0.737	0.04
YeRI	PRS	0.0925926	1	0.011
YeRI	RRS	0	0	0
YeRI	BioGRID	0.240426	0.565	0.027
YeRI	STRING(HsC)	0.148936	0.705	0.033
YeRI	STRING(HC)	0.0287234	0.3	0.055
YeRI	STRING(MC)	0.037766	0.191	0.041
YeRI	STRING(LC)	0.0462766	0.113	0.034
YeRI	AF+RF	0.120253	0.956	0.023
YeRI	co-complex	0.122872	0.764	0.037
YeRI	co-expression	0.00585106	0.716	0.131
YeRI	co-localization	0.020025	0.984	0.034
YeRI	co-annotation	0.167021	0.316	0.037
YeRI	I3D	0.0545145	0.946	0.029
YeRI	GI-PSN	0.0659574	0.398	0.044
YeRI	GI_ExE_pos	0.00319149	-0.042	0.118
YeRI	GI_ExE_neg	0.0308511	0.492	0.108
YeRI	GI_NxN_pos	0.0191489	0.042	0.043
YeRI	GI_NxN_neg	0.0223404	0.034	0.043
Ito-core	Uetz-screen	0.187809	0.994	0.014
Ito-core	CCSB-YI1	0.226287	0.975	0.018
Ito-core	Lit-BM-20	0.256098	0.944	0.025
Ito-core	Tarassov	0.0406504	0.947	0.038
Ito-core	Sys-NB-06	0.186992	0.927	0.037
Ito-core	PRS	0.12037	1	0.018
Ito-core	RRS	0	0	0
Ito-core	BioGRID	0.985095	0.997	0.026
Ito-core	STRING(HsC)	0.266938	0.966	0.036
Ito-core	STRING(HC)	0.0758808	0.598	0.053
Ito-core	STRING(MC)	0.135501	0.398	0.045
Ito-core	STRING(LC)	0.151762	0.265	0.043
Ito-core	AF+RF	0.128726	1	0.004
Ito-core	co-complex	0.226287	0.925	0.04
Ito-core	co-expression	0.0162602	0.871	0.106
Ito-core	co-localization	0.0298103	0.998	0.066
Ito-core	co-annotation	0.294038	0.485	0.052
Ito-core	I3D	0.0907859	0.998	0.008
Ito-core	GI-PSN	0.121951	0.703	0.059
Ito-core	GI_ExE_pos	0.00135501	-0.124	0.178
Ito-core	GI_ExE_neg	0.0460705	0.541	0.146
Ito-core	GI_NxN_pos	0.0338753	0.113	0.069
Ito-core	GI_NxN_neg	0.0189702	0.016	0.068
Uetz-screen	CCSB-YI1	0.164745	0.993	0.009
Uetz-screen	Lit-BM-20	0.23888	0.976	0.015
Uetz-screen	Tarassov	0.0362438	0.994	0.025
Uetz-screen	Sys-NB-06	0.166392	0.926	0.04
Uetz-screen	PRS	0.0555556	1	0.014
Uetz-screen	RRS	0	0	0
Uetz-screen	BioGRID	0.967051	0.988	0.028
Uetz-screen	STRING(HsC)	0.23888	0.902	0.044
Uetz-screen	STRING(HC)	0.0658979	0.711	0.06
Uetz-screen	STRING(MC)	0.149918	0.453	0.049
Uetz-screen	STRING(LC)	0.543657	0.686	0.032
Uetz-screen	AF+RF	0.126853	0.999	0.006
Uetz-screen	co-complex	0.21911	0.93	0.045
Uetz-screen	co-expression	0.00823723	0.976	0.07
Uetz-screen	co-localization	0.0247117	0.997	0.097
Uetz-screen	co-annotation	0.283361	0.441	0.056
Uetz-screen	I3D	0.0939044	0.999	0.019
Uetz-screen	GI-PSN	0.125206	0.7	0.068
Uetz-screen	GI_ExE_pos	0.00164745	-0.048	0.189
Uetz-screen	GI_ExE_neg	0.0395387	0.553	0.16
Uetz-screen	GI_NxN_pos	0.0362438	0.088	0.068
Uetz-screen	GI_NxN_neg	0.0181219	0.001	0.065
CCSB-YI1	Lit-BM-20	0.17757	0.943	0.02
CCSB-YI1	Tarassov	0.0224299	0.934	0.041
CCSB-YI1	Sys-NB-06	0.125857	0.856	0.032
CCSB-YI1	PRS	0.259259	1	0.006
CCSB-YI1	RRS	0	0	0
CCSB-YI1	BioGRID	0.994393	0.999	0.015
CCSB-YI1	STRING(HsC)	0.17134	0.893	0.03
CCSB-YI1	STRING(HC)	0.0785047	0.649	0.036
CCSB-YI1	STRING(MC)	0.263551	0.65	0.024
CCSB-YI1	STRING(LC)	0.236137	0.412	0.027
CCSB-YI1	AF+RF	0.103074	0.993	0.014
CCSB-YI1	co-complex	0.135826	0.888	0.032
CCSB-YI1	co-expression	0.011215	0.84	0.094
CCSB-YI1	co-localization	0.0375469	0.984	0.06
CCSB-YI1	co-annotation	0.2	0.405	0.038
CCSB-YI1	I3D	0.0654206	0.991	0.014
CCSB-YI1	GI-PSN	0.0735202	0.584	0.05
CCSB-YI1	GI_ExE_pos	0.00436137	-0.006	0.118
CCSB-YI1	GI_ExE_neg	0.034891	0.496	0.113
CCSB-YI1	GI_NxN_pos	0.0193146	0.052	0.048
CCSB-YI1	GI_NxN_neg	0.0174455	0.017	0.046
Lit-BM-20	Tarassov	0.0990529	0.877	0.027
Lit-BM-20	Sys-NB-06	0.232397	0.72	0.017
Lit-BM-20	PRS	1	1	0.021
Lit-BM-20	RRS	0	0	0
Lit-BM-20	BioGRID	0.983188	0.989	0.013
Lit-BM-20	STRING(HsC)	0.442049	0.892	0.013
Lit-BM-20	STRING(HC)	0.128956	0.394	0.017
Lit-BM-20	STRING(MC)	0.258703	0.409	0.014
Lit-BM-20	STRING(LC)	0.154866	0.162	0.015
Lit-BM-20	AF+RF	0.416817	0.986	0.008
Lit-BM-20	co-complex	0.323774	0.879	0.015
Lit-BM-20	co-expression	0.039	0.575	0.037
Lit-BM-20	co-localization	0.256571	0.767	0.031
Lit-BM-20	co-annotation	0.592366	0.685	0.017
Lit-BM-20	I3D	0.423623	0.942	0.013
Lit-BM-20	GI-PSN	0.180775	0.567	0.02
Lit-BM-20	GI_ExE_pos	0.00613133	-0.047	0.039
Lit-BM-20	GI_ExE_neg	0.105815	0.559	0.038
Lit-BM-20	GI_NxN_pos	0.0356013	0.121	0.028
Lit-BM-20	GI_NxN_neg	0.0290744	0.055	0.027
Tarassov	Sys-NB-06	0.0986582	0.693	0.033
Tarassov	PRS	0.037037	0.997	0.026
Tarassov	RRS	0	0	0
Tarassov	BioGRID	0.958958	0.991	0.012
Tarassov	STRING(HsC)	0.133386	0.903	0.031
Tarassov	STRING(HC)	0.0674822	0.663	0.039
Tarassov	STRING(MC)	0.159826	0.554	0.024
Tarassov	STRING(LC)	0.492502	0.705	0.016
Tarassov	AF+RF	0.0596745	0.938	0.045
Tarassov	co-complex	0.111287	0.893	0.032
Tarassov	co-expression	0.01618	0.753	0.091
Tarassov	co-localization	0.0312891	0.926	0.062
Tarassov	co-annotation	0.267561	0.483	0.029
Tarassov	I3D	0.0556502	0.895	0.039
Tarassov	GI-PSN	0.0722178	0.556	0.039
Tarassov	GI_ExE_pos	0.0023678	-0.012	0.105
Tarassov	GI_ExE_neg	0.0288082	0.54	0.098
Tarassov	GI_NxN_pos	0.0244672	0.086	0.041
Tarassov	GI_NxN_neg	0.0244672	0.047	0.04
Sys-NB-06	PRS	0.518519	0.984	0.048
Sys-NB-06	RRS	0	0	0
Sys-NB-06	BioGRID	1	1	0.006
Sys-NB-06	STRING(HsC)	0.38194	0.842	0.009
Sys-NB-06	STRING(HC)	0.0643893	0.266	0.014
Sys-NB-06	STRING(MC)	0.209439	0.446	0.009
Sys-NB-06	STRING(LC)	0.232033	0.298	0.01
Sys-NB-06	AF+RF	0.470163	0.881	0.029
Sys-NB-06	co-complex	0.346083	0.896	0.007
Sys-NB-06	co-expression	0.0746	0.401	0.024
Sys-NB-06	co-localization	0.181477	0.692	0.044
Sys-NB-06	co-annotation	0.37392	0.521	0.011
Sys-NB-06	I3D	0.483816	0.853	0.023
Sys-NB-06	GI-PSN	0.108267	0.516	0.014
Sys-NB-06	GI_ExE_pos	0.00586058	-0.063	0.028
Sys-NB-06	GI_ExE_neg	0.0767273	0.49	0.025
Sys-NB-06	GI_NxN_pos	0.0186613	0.068	0.02
Sys-NB-06	GI_NxN_neg	0.0166564	0.023	0.02
PRS	RRS	0	0	0
PRS	BioGRID	1	1	0.073
PRS	STRING(HsC)	0.87037	0.979	0.045
PRS	STRING(HC)	0.101852	0.433	0.134
PRS	STRING(MC)	0.0277778	0.037	0.157
PRS	STRING(LC)	0	0	0
PRS	AF+RF	0.268519	1	0.005
PRS	co-complex	0.75	1	0.036
PRS	co-expression	0.0555556	1	0.021
PRS	co-localization	0.0648148	1	0.016
PRS	co-annotation	0.944444	0.967	0.105
PRS	I3D	0.407407	0.999	0.007
PRS	GI-PSN	0.388889	0.936	0.09
PRS	GI_ExE_pos	0.00925926	-0.126	0.206
PRS	GI_ExE_neg	0.324074	0.749	0.164
PRS	GI_NxN_pos	0.0277778	0.983	0.131
PRS	GI_NxN_neg	0.00925926	2.667	27.693
RRS	BioGRID	0	0	0
RRS	STRING(HsC)	0	0	0
RRS	STRING(HC)	0	0	0
RRS	STRING(MC)	0	0	0
RRS	STRING(LC)	0	0	0
RRS	AF+RF	0	0	0
RRS	co-complex	0	0	0
RRS	co-expression	0	0	0
RRS	co-localization	0	0	0
RRS	co-annotation	0.00505051	-0.07	0.139
RRS	I3D	0	0	0
RRS	GI-PSN	0.00505051	0.718	0.637
RRS	GI_ExE_pos	0	0	0
RRS	GI_ExE_neg	0	0	0
RRS	GI_NxN_pos	0.0151515	0.034	0.144
RRS	GI_NxN_neg	0.00505051	-0.023	0.115
BioGRID	STRING(HsC)	0.417804	0.794	0.007
BioGRID	STRING(HC)	0.278726	0.496	0.01
BioGRID	STRING(MC)	0.351095	0.584	0.006
BioGRID	STRING(LC)	0.371369	0.705	0.003
BioGRID	AF+RF	0.849005	0.918	0.027
BioGRID	co-complex	0.455889	0.798	0.008
BioGRID	co-expression	0.2306	0.395	0.019
BioGRID	co-localization	1	1	0.031
BioGRID	co-annotation	0.164322	0.351	0.005
BioGRID	I3D	0.8728	0.917	0.023
BioGRID	GI-PSN	0.115483	0.405	0.008
BioGRID	GI_ExE_pos	0.0240087	-0.019	0.015
BioGRID	GI_ExE_neg	0.066103	0.334	0.014
BioGRID	GI_NxN_pos	0.0120306	0.041	0.007
BioGRID	GI_NxN_neg	0.0165879	0.033	0.007
STRING(HsC)	STRING(HC)	0	0	0
STRING(HsC)	STRING(MC)	0	0	0
STRING(HsC)	STRING(LC)	0	0	0
STRING(HsC)	AF+RF	0.81736	0.973	0.027
STRING(HsC)	co-complex	0.69682	0.972	0.006
STRING(HsC)	co-expression	0.3608	0.776	0.019
STRING(HsC)	co-localization	0.340426	0.833	0.034
STRING(HsC)	co-annotation	0.40777	0.829	0.008
STRING(HsC)	I3D	0.92845	0.97	0.019
STRING(HsC)	GI-PSN	0.128514	0.738	0.01
STRING(HsC)	GI_ExE_pos	0.00580581	-0.051	0.021
STRING(HsC)	GI_ExE_neg	0.0685473	0.55	0.017
STRING(HsC)	GI_NxN_pos	0.0306081	0.182	0.016
STRING(HsC)	GI_NxN_neg	0.0184459	0.05	0.017
STRING(HC)	STRING(MC)	0	0	0
STRING(HC)	STRING(LC)	0	0	0
STRING(HC)	AF+RF	0.0750452	0.17	0.043
STRING(HC)	co-complex	0.121381	0.304	0.012
STRING(HC)	co-expression	0.103	0.371	0.026
STRING(HC)	co-localization	0.128911	0.505	0.045
STRING(HC)	co-annotation	0.311122	0.648	0.012
STRING(HC)	I3D	0.0573538	0.114	0.035
STRING(HC)	GI-PSN	0.0571836	0.303	0.014
STRING(HC)	GI_ExE_pos	0.00647922	0.015	0.032
STRING(HC)	GI_ExE_neg	0.0295429	0.285	0.031
STRING(HC)	GI_NxN_pos	0.0202699	0.046	0.018
STRING(HC)	GI_NxN_neg	0.0306723	0.096	0.017
STRING(MC)	STRING(LC)	0	0	0
STRING(MC)	AF+RF	0.0551537	0.099	0.039
STRING(MC)	co-complex	0.0502687	0.102	0.012
STRING(MC)	co-expression	0.0402	0.103	0.024
STRING(MC)	co-localization	0.249061	0.41	0.038
STRING(MC)	co-annotation	0.250973	0.408	0.007
STRING(MC)	I3D	0.011925	-0.008	0.033
STRING(MC)	GI-PSN	0.0311941	0.185	0.01
STRING(MC)	GI_ExE_pos	0.00771832	-0.006	0.023
STRING(MC)	GI_ExE_neg	0.0212428	0.211	0.023
STRING(MC)	GI_NxN_pos	0.012285	0.018	0.01
STRING(MC)	GI_NxN_neg	0.0243653	0.052	0.01
STRING(LC)	AF+RF	0.0153707	-0.004	0.036
STRING(LC)	co-complex	0.0249104	-0.035	0.011
STRING(LC)	co-expression	0.0664	0.07	0.02
STRING(LC)	co-localization	0.239049	0.282	0.039
STRING(LC)	co-annotation	0.131562	0.232	0.004
STRING(LC)	I3D	0.00227144	-0.064	0.03
STRING(LC)	GI-PSN	0.0270603	0.057	0.009
STRING(LC)	GI_ExE_pos	0.0255797	-0.008	0.017
STRING(LC)	GI_ExE_neg	0.0309552	0.054	0.016
STRING(LC)	GI_NxN_pos	0.00897148	0.005	0.006
STRING(LC)	GI_NxN_neg	0.0155599	0.02	0.006
AF+RF	co-complex	0.71519	0.974	0.026
AF+RF	co-expression	0.0687161	0.495	0.064
AF+RF	co-localization	0.0450563	0.993	0.016
AF+RF	co-annotation	0.648282	0.897	0.038
AF+RF	I3D	0.363472	0.983	0.018
AF+RF	GI-PSN	0.350814	0.746	0.036
AF+RF	GI_ExE_pos	0.000904159	-0.064	0.067
AF+RF	GI_ExE_neg	0.190778	0.692	0.066
AF+RF	GI_NxN_pos	0.0650995	0.237	0.061
AF+RF	GI_NxN_neg	0.0162749	-0.01	0.062
co-complex	co-expression	0.2768	0.729	0.018
co-complex	co-localization	0.265332	0.85	0.035
co-complex	co-annotation	0.457624	0.86	0.01
co-complex	I3D	0.685406	0.931	0.02
co-complex	GI-PSN	0.16049	0.768	0.01
co-complex	GI_ExE_pos	0.00330273	-0.041	0.026
co-complex	GI_ExE_neg	0.0730519	0.604	0.023
co-complex	GI_NxN_pos	0.0428236	0.204	0.017
co-complex	GI_NxN_neg	0.0228392	0.043	0.018
co-expression	co-localization	0.0300375	0.819	0.082
co-expression	co-annotation	0.4008	0.714	0.018
co-expression	I3D	0.107893	0.672	0.047
co-expression	GI-PSN	0.0938	0.471	0.023
co-expression	GI_ExE_pos	0.0074	0.048	0.05
co-expression	GI_ExE_neg	0.0406	0.33	0.049
co-expression	GI_NxN_pos	0.02	0.056	0.028
co-expression	GI_NxN_neg	0.0254	0.057	0.028
co-localization	co-annotation	0.534418	0.608	0.047
co-localization	I3D	0.116395	0.921	0.032
co-localization	GI-PSN	0.219024	0.723	0.045
co-localization	GI_ExE_pos	0.00625782	-0.068	0.109
co-localization	GI_ExE_neg	0.122653	0.585	0.084
co-localization	GI_NxN_pos	0.0463079	0.177	0.071
co-localization	GI_NxN_neg	0.0312891	0.047	0.07
co-annotation	I3D	0.752981	0.897	0.027
co-annotation	GI-PSN	0.261925	0.548	0.008
co-annotation	GI_ExE_pos	0.102353	-0.024	0.011
co-annotation	GI_ExE_neg	0.176694	0.26	0.008
co-annotation	GI_NxN_pos	0.0380687	0.037	0.005
co-annotation	GI_NxN_neg	0.0476089	0.081	0.004
I3D	GI-PSN	0.309483	0.75	0.029
I3D	GI_ExE_pos	0.00454287	-0.08	0.052
I3D	GI_ExE_neg	0.204429	0.643	0.048
I3D	GI_NxN_pos	0.0340716	0.233	0.062
I3D	GI_NxN_neg	0.0102215	0.001	0.063
GI-PSN	GI_ExE_pos	0.0056009	-0.045	0.017
GI-PSN	GI_ExE_neg	0.0856079	0.587	0.016
GI-PSN	GI_NxN_pos	0.0331291	0.084	0.01
GI-PSN	GI_NxN_neg	0.0647336	0.155	0.009
GI_ExE_pos	GI_ExE_neg	0	0	0
GI_ExE_pos	GI_NxN_pos	0	0	0
GI_ExE_pos	GI_NxN_neg	0	0	0
GI_ExE_neg	GI_NxN_pos	0	0	0
GI_ExE_neg	GI_NxN_neg	0	0	0
GI_NxN_pos	GI_NxN_neg	0	0	0

## Sheet: Fig4c_human
A	B	Overlap_fraction	score	score_std
HuRI	HI-I-05	0.288559	0.789	0.02
HuRI	Venkatesan-09	0.347594	0.899	0.049
HuRI	HI-II-14	0.393581	0.743	0.008
HuRI	Yang-16	0.232915	0.9	0.031
HuRI	Yu-11	0.381544	0.732	0.03
HuRI	Lit-BM-17	0.0471861	0.579	0.019
HuRI	STRING(HsC)-H	0.0177926	0.578	0.018
HuRI	I3D-H	0.0638493	0.895	0.022
HuRI	BioPlex	0.0244493	0.312	0.011
HuRI	Qubic	0.00775746	0.352	0.032
HuRI	HuRI-PSN	0.0209208	0.247	0.016
HI-I-05	Venkatesan-09	0.475936	0.998	0.011
HI-I-05	HI-II-14	0.247169	0.761	0.019
HI-I-05	Yang-16	0.0502092	0.978	0.033
HI-I-05	Yu-11	0.100266	0.775	0.041
HI-I-05	Lit-BM-17	0.0480281	0.895	0.033
HI-I-05	STRING(HsC)-H	0.056228	0.845	0.035
HI-I-05	I3D-H	0.0218665	0.986	0.019
HI-I-05	BioPlex	0.0757517	0.702	0.033
HI-I-05	Qubic	0.0136665	0.76	0.078
HI-I-05	HuRI-PSN	0.00663803	0.579	0.096
Venkatesan-09	HI-II-14	0.278075	0.961	0.04
Venkatesan-09	Yang-16	0.0160428	1	0.032
Venkatesan-09	Yu-11	0.0534759	0.998	0.023
Venkatesan-09	Lit-BM-17	0.0427807	0.999	0.018
Venkatesan-09	STRING(HsC)-H	0.0534759	0.996	0.035
Venkatesan-09	I3D-H	0.0213904	1	0.008
Venkatesan-09	BioPlex	0.0641711	0.997	0.018
Venkatesan-09	Qubic	0.0160428	0.993	0.058
Venkatesan-09	HuRI-PSN	0	0	0
HI-II-14	Yang-16	0.25802	0.958	0.023
HI-II-14	Yu-11	0.559894	0.881	0.025
HI-II-14	Lit-BM-17	0.0248472	0.683	0.025
HI-II-14	STRING(HsC)-H	0.0253087	0.656	0.028
HI-II-14	I3D-H	0.0303169	0.963	0.021
HI-II-14	BioPlex	0.0418509	0.425	0.019
HI-II-14	Qubic	0.00731819	0.483	0.048
HI-II-14	HuRI-PSN	0.0129593	0.306	0.037
Yang-16	Yu-11	0.0390516	0.965	0.067
Yang-16	Lit-BM-17	0.0251046	0.916	0.062
Yang-16	STRING(HsC)-H	0.0320781	0.936	0.058
Yang-16	I3D-H	0.0083682	0.985	0.053
Yang-16	BioPlex	0.0460251	0.847	0.06
Yang-16	Qubic	0.0069735	0.965	0.09
Yang-16	HuRI-PSN	0.0041841	0.582	0.225
Yu-11	Lit-BM-17	0.0567879	0.9	0.042
Yu-11	STRING(HsC)-H	0.0567879	0.948	0.05
Yu-11	I3D-H	0.0239574	0.947	0.034
Yu-11	BioPlex	0.0842946	0.655	0.046
Yu-11	Qubic	0.014197	0.947	0.076
Yu-11	HuRI-PSN	0.00887311	0.388	0.123
Lit-BM-17	STRING(HsC)-H	0.234049	0.69	0.01
Lit-BM-17	I3D-H	0.287781	0.848	0.014
Lit-BM-17	BioPlex	0.109265	0.494	0.013
Lit-BM-17	Qubic	0.0407587	0.445	0.021
Lit-BM-17	HuRI-PSN	0.00203794	0.109	0.053
STRING(HsC)-H	I3D-H	0.641249	0.948	0.013
STRING(HsC)-H	BioPlex	0.155129	0.718	0.007
STRING(HsC)-H	Qubic	0.0917477	0.672	0.01
STRING(HsC)-H	HuRI-PSN	0.00446792	0.331	0.035
I3D-H	BioPlex	0.245751	0.711	0.018
I3D-H	Qubic	0.101056	0.738	0.029
I3D-H	HuRI-PSN	0.00252641	0.257	0.126
BioPlex	Qubic	0.0990439	0.534	0.01
BioPlex	HuRI-PSN	0.00591698	0.144	0.02
Qubic	HuRI-PSN	0.00113217	0.227	0.073

## Sheet: Fig5a
threshold	I3D_precision	I3D_precision_std	I3D_score	I3D_score_std	co-complex_precision	co-complex_precision_std	co-complex_score	co-complex_score_std
0.1	0.00288071	9.73301e-05	0.64	0.02	0.0193165	0.000252036	0.59	0.01
0.15	0.00852081	0.000320685	0.67	0.02	0.0497731	0.00077506	0.66	0.01
0.2	0.0172707	0.000711627	0.73	0.02	0.0840664	0.00157003	0.74	0.01
0.25	0.0277035	0.00125537	0.77	0.03	0.115763	0.00256619	0.79	0.01
0.3	0.041351	0.00208588	0.82	0.03	0.14678	0.00392989	0.83	0.02
0.35	0.053599	0.00303445	0.87	0.03	0.173338	0.00545692	0.87	0.02
0.4	0.070223	0.00460046	0.87	0.03	0.218505	0.00811508	0.91	0.02
0.45	0.0845608	0.00679209	0.92	0.04	0.26623	0.0120517	0.94	0.02
0.5	0.0987526	0.0101318	0.88	0.05	0.303534	0.017763	0.95	0.03
0.55	0.115721	0.0158954	0.94	0.06	0.366812	0.0283002	0.97	0.03
0.6	0.109453	0.0233354	0.94	0.07	0.402985	0.0447761	0.99	0.03
0.65	0.126316	0.0364642	1	0.03	0.494737	0.0721648	1	0.03
0.7	0.119048	0.0532397	1	0.02	0.47619	0.106479	1	0.02
0.75	0	0	0	0	0.529412	0.176471	1	0

## Sheet: Fig5b
threshold	I3D_precision	I3D_precision_std	I3D_score	I3D_score_std	Bioplex_precision	Bioplex__precision_std	Bioplex__score	Bioplex__score_std
0	0.0157135	0.000757772	0.7	0.02	0.085328	0.00176583	0.53	0.01
0.5	0.0157135	0.000757772	0.7	0.02	0.085328	0.00176583	0.53	0.01
1	0.0160916	0.000776006	0.71	0.02	0.0873812	0.00180832	0.53	0.01
1.5	0.0183338	0.000884132	0.75	0.02	0.0990876	0.00205542	0.56	0.01
2	0.0213443	0.00103051	0.78	0.02	0.113986	0.00238143	0.6	0.01
2.5	0.0263258	0.00129073	0.8	0.02	0.139033	0.00296622	0.64	0.01
3	0.0327612	0.00164424	0.84	0.02	0.169665	0.0037418	0.69	0.01
3.5	0.0400759	0.00205585	0.86	0.02	0.203754	0.00463557	0.74	0.01
4	0.0472233	0.00249583	0.88	0.03	0.23981	0.00562433	0.77	0.01
4.5	0.0541739	0.00292939	0.88	0.03	0.270236	0.00654265	0.79	0.01
5	0.0619166	0.00343451	0.88	0.02	0.301581	0.00757991	0.81	0.01
5.5	0.0696584	0.00394363	0.9	0.03	0.327752	0.00855425	0.82	0.01
6	0.0789684	0.00458221	0.89	0.03	0.356554	0.00973668	0.84	0.01
6.5	0.0883173	0.00523147	0.91	0.03	0.37899	0.0108371	0.85	0.01
7	0.0935588	0.00580227	0.91	0.03	0.396186	0.01194	0.86	0.02
7.5	0.101546	0.00651419	0.92	0.03	0.417885	0.0132147	0.86	0.01
8	0.107266	0.00728172	0.92	0.03	0.433515	0.0146387	0.87	0.02
8.5	0.114218	0.00824295	0.93	0.03	0.446758	0.0163024	0.87	0.01
9	0.125979	0.00946914	0.93	0.03	0.459075	0.018076	0.87	0.02
9.5	0.132275	0.0108002	0.92	0.03	0.468254	0.0203205	0.87	0.02
10	0.134509	0.0121779	0.92	0.03	0.476295	0.0229158	0.87	0.02
10.5	0.125698	0.0132498	0.89	0.04	0.48324	0.0259792	0.87	0.02
11	0.142589	0.0163561	0.92	0.04	0.4803	0.0300188	0.88	0.03
11.5	0.151832	0.0199366	0.93	0.04	0.497382	0.0360839	0.87	0.03
12	0.17603	0.0256766	0.94	0.05	0.483146	0.0425386	0.86	0.03
12.5	0.172619	0.0320546	1	0.05	0.517857	0.0555201	0.89	0.03
13	0.213592	0.045538	1	0.02	0.514563	0.0706807	0.89	0.04
13.5	0.25	0.0693375	0.99	0.04	0.461538	0.0942111	0.87	0.07

[truncated: 2 more sheets: Fig5c, Fig5d]
